# Supplementary material for: Functional Impact and Evolution of a Novel Human Polymorphic Inversion That Disrupts a Gene and Creates a Fusion Transcript
Source: PLoS Genet. 2015 Oct 1;11(10):e1005495. doi: 10.1371/journal.pgen.1005495 (PMC4591017; doi:10.1371/journal.pgen.1005495)
Supplement: S1 Table — PCR results, tag SNP genotypes and number of reads containing Std or Inv breakpoints are shown for each individual. Individuals shaded in red are related to other individuals in the list and were not considered for frequency calculations. Relationships were established according to family information available at Coriell Institute (https://catalog.coriell.org/) and 1000GP Phase 3 analysis (ftp://ftp.1000genomes.ebi.ac.uk/vol1/ftp/release/20130502/20140625_related_individuals.txt). SNP calls are those of the 1000GP Phase 3 or SSMP vcf files. Read support for each allele is also shown in inversion carriers except for the Malay population where data were not available. SNP alleles are always in the order Reference/Alternative that corresponds to Std/Inv. Discordant SNP genotypes among the three inversion tag SNPs are shaded in grey and an alternative allele call in two or more of the SNPs is required to be considered enough evidence of the inverted haplotype. The two non-Asian inversion carriers are also included. ND = not determined;— = not analyzed. (XLSX) [file pgen.1005495.s006.xlsx]

## Sheet: S1
S1 Table. HsInv0379 East Asian genotypes. PCR results, tag SNP genotypes and number of reads containing Std or Inv breakpoints are shown for each individual. Individuals shaded in red are related to other individuals in the list and were not considered for frequency calculations. Relationships were established according to family information available at Coriell Institute (https://catalog.coriell…
						HapMap	Genome	Final		rs150182828		rs142395395		rs148316037		Breakpoint reads
Individual	Alias	Population	Sex	Family	Relationship	panel	project	genotype	PCR	T|C		G|A		C|T		Std	Inv
NA18524	-	CHB	male	none	unrelated	HapMap2	-	Std/Std	Std/Std	-		-		-		0	0
NA18525	-	CHB	female	none	unrelated	-	1000GP Ph1	Std/Std	-	T|T		A|A		T|T		0	0
NA18526	-	CHB	female	none	unrelated	HapMap2	1000GP Ph1	Std/Std	Std/Std	T|T		A|A		T|T		8	0
NA18527	-	CHB	female	none	unrelated	-	1000GP Ph1	Std/Inv	Std/Inv	T|C	3|0	A|G	1|2	T|C	4|1	0	0
NA18528	-	CHB	female	none	unrelated	-	1000GP Ph1	Std/Std	-	T|T		A|A		T|T		0	0
NA18529	-	CHB	female	none	unrelated	HapMap2	-	Std/Std	Std/Std	-		-		-		0	0
NA18530	-	CHB	male	none	unrelated	HapMap5	1000GP Ph1	Std/Std	-	T|T		A|A		T|T		2	0
NA18531	-	CHB	female	none	unrelated	-	1000GP Ph3	Std/Std	-	T|T		A|A		T|T		0	0
NA18532	-	CHB	female	none	unrelated	HapMap2	1000GP Ph1	Std/Std	Std/Std	T|T		A|A		T|T		2	0
NA18533	-	CHB	female	none	unrelated	-	1000GP Ph3	Std/Std	-	T|T		A|A		T|T		0	0
NA18534	-	CHB	male	none	unrelated	HapMap5	1000GP Ph1	Std/Std	-	T|T		A|A		T|T		3	0
NA18535	-	CHB	female	none	unrelated	-	1000GP Ph1	Std/Std	-	T|T		A|A		T|T		2	0
NA18536	-	CHB	male	none	unrelated	HapMap5	1000GP Ph1	Std/Std	-	T|T		A|A		T|T		10	0
NA18537	-	CHB	female	none	unrelated	HapMap2	1000GP Ph1	Std/Std	Std/Std	T|T		A|A		T|T		0	0
NA18538	-	CHB	female	none	unrelated	-	1000GP Ph1	Std/Std	-	T|T		A|A		T|T		2	0
NA18539	-	CHB	female	none	unrelated	-	1000GP Ph1	Std/Std	-	T|T		A|A		T|T		1	0
NA18540	-	CHB	female	none	unrelated	HapMap2	-	Std/Std	Std/Std	-		-		-		0	0
NA18541	-	CHB	female	none	unrelated	-	1000GP Ph1	Std/Std	-	T|T		A|A		T|T		1	0
NA18542	-	CHB	female	none	unrelated	HapMap2	1000GP Ph1	Std/Std	Std/Std	T|T		A|A		T|T		2	0
NA18543	-	CHB	male	none	unrelated	HapMap5	1000GP Ph1	Std/Std	-	T|T		A|A		T|T		5	0
NA18544	-	CHB	male	none	unrelated	HapMap5	1000GP Ph1	Std/Std	-	T|T		A|A		T|T		6	0
NA18545	-	CHB	female	none	unrelated	HapMap2	1000GP Ph1	Std/Std	Std/Std	T|T		A|A		T|T		3	0
NA18546	-	CHB	male	none	unrelated	HapMap5	1000GP Ph1	Std/Std	-	T|T		A|A		T|T		2	0
NA18547	-	CHB	female	none	unrelated	HapMap2	1000GP Ph1	Std/Std	Std/Std	T|T		A|A		T|T		5	0
NA18548	-	CHB	male	none	unrelated	HapMap5	1000GP Ph1	Std/Std	-	T|T		A|A		T|T		4	0
NA18549	-	CHB	male	none	unrelated	HapMap5	1000GP Ph1	Std/Std	-	T|T		A|A		T|T		4	0
NA18550	-	CHB	female	none	unrelated	HapMap2	1000GP Ph1	Std/Std	Std/Std	T|T		A|A		T|T		5	0
NA18552	-	CHB	female	none	unrelated	HapMap2	1000GP Ph1	Std/Std	Std/Std	T|T		A|A		T|T		3	0
NA18553	-	CHB	female	none	unrelated	-	1000GP Ph1	Std/Std	-	T|T		A|A		T|T		4	0
NA18555	-	CHB	female	none	unrelated	HapMap2	1000GP Ph1	Std/Std	Std/Std	T|T		A|A		T|T		2	0
NA18557	-	CHB	male	none	unrelated	HapMap5	1000GP Ph1	Std/Std	-	T|T		A|A		T|T		5	0
NA18558	-	CHB	male	none	unrelated	HapMap2	1000GP Ph1	Std/Std	Std/Std	T|T		A|A		T|T		4	0
NA18559	-	CHB	male	none	unrelated	HapMap5	1000GP Ph1	Std/Std	-	T|T		A|A		T|T		5	0
NA18560	-	CHB	female	none	unrelated	-	1000GP Ph1	Std/Std	-	T|T		A|A		T|T		1	0
NA18561	-	CHB	male	none	unrelated	HapMap2	1000GP Ph1	Std/Std	Std/Std	T|T		A|A		T|T		1	0
NA18562	-	CHB	male	none	unrelated	HapMap2	1000GP Ph1	Std/Std	Std/Std	T|T		A|A		T|T		1	0
NA18563	-	CHB	male	none	unrelated	HapMap2	1000GP Ph1	Std/Inv	Std/Inv	T|C	7|3	A|G	8|4	T|C	3|5	4	1
NA18564	-	CHB	female	none	unrelated	HapMap2	1000GP Ph1	Std/Std	Std/Std	T|T		A|A		T|T		6	0
NA18565	-	CHB	female	none	unrelated	-	1000GP Ph1	Std/Std	-	T|T		A|A		T|T		1	0
NA18566	-	CHB	female	none	unrelated	HapMap2	1000GP Ph1	Std/Std	Std/Std	T|T		A|A		T|T		5	0
NA18567	-	CHB	female	none	unrelated	-	1000GP Ph1	Std/Std	-	T|T		A|A		T|T		0	0
NA18570	-	CHB	female	none	unrelated	HapMap2	1000GP Ph1	Std/Std	Std/Std	T|T		A|A		T|T		3	0
NA18571	-	CHB	female	none	unrelated	HapMap2	1000GP Ph1	Std/Std	Std/Std	T|T		A|A		T|T		3	0
NA18572	-	CHB	male	none	unrelated	HapMap2	1000GP Ph1	Std/Std	Std/Std	T|T		A|A		T|T		0	0
NA18573	-	CHB	female	none	unrelated	HapMap2	1000GP Ph1	Std/Std	Std/Std	T|T		A|A		T|T		4	0
NA18574	-	CHB	female	none	unrelated	-	1000GP Ph1	Std/Std	-	T|T		A|A		T|T		2	0
NA18576	-	CHB	female	none	unrelated	HapMap2	1000GP Ph1	Std/Std	Std/Std	-		-		-		8	0
NA18577	-	CHB	female	none	unrelated	HapMap2	1000GP Ph1	Std/Std	Std/Std	T|T		A|A		T|T		2	0
NA18579	-	CHB	female	none	unrelated	-	1000GP Ph1	Std/Std	-	T|T		A|A		T|T		5	0
NA18580	-	CHB	female	none	unrelated	HapMap2	-	Std/Std	Std/Std	-		-		-		0	0
NA18582	-	CHB	female	none	unrelated	HapMap2	1000GP Ph1	Std/Std	Std/Std	T|T		A|A		T|T		2	0
NA18591	-	CHB	female	none	unrelated	-	1000GP Ph3	Std/Std	-	T|T		A|A		T|T		0	0
NA18592	-	CHB	female	none	unrelated	HapMap2	1000GP Ph1	Std/Std	Std/Std	T|T		A|A		T|T		2	0
NA18593	-	CHB	female	none	unrelated	HapMap2	1000GP Ph1	Std/Std	Std/Std	T|T		A|A		T|T		2	0
NA18594	-	CHB	female	none	unrelated	HapMap2	-	Std/Std	Std/Std	-		-		-		-	-
NA18595	-	CHB	female	none	unrelated	HapMap5	1000GP Ph1	Std/Std	-	T|T		A|A		T|T		3	0
NA18596	-	CHB	female	none	unrelated	HapMap5	1000GP Ph1	Std/Std	-	T|T		A|A		T|T		5	0
NA18597	-	CHB	female	none	unrelated	HapMap5	1000GP Ph1	Std/Std	-	T|T		A|A		T|T		9	0
NA18599	-	CHB	female	none	unrelated	HapMap5	1000GP Ph1	Std/Std	-	T|T		A|A		T|T		2	0
NA18602	-	CHB	female	none	unrelated	HapMap5	1000GP Ph1	Std/Std	-	T|T		A|A		T|T		0	0
NA18603	-	CHB	male	none	unrelated	HapMap2	1000GP Ph1	Std/Std	Std/Std	T|T		A|A		T|T		6	0
NA18605	-	CHB	male	none	unrelated	HapMap2	1000GP Ph1	Std/Std	Std/Std	T|T		A|A		T|T		6	0
NA18606	-	CHB	male	none	unrelated	HapMap5	1000GP Ph1	Std/Inv	Std/Inv	T|C	7|5	A|G	4|5	T|C	4|5	3	3
NA18608	-	CHB	male	none	unrelated	HapMap2	1000GP Ph1	Std/Std	Std/Std	T|T		A|A		T|T		6	0
NA18609	-	CHB	male	none	unrelated	HapMap2	1000GP Ph1	Std/Std	Std/Std	T|T		A|A		T|T		0	0
NA18610	-	CHB	female	none	unrelated	HapMap5	1000GP Ph1	Std/Std	-	T|T		A|A		T|T		5	0
NA18611	-	CHB	male	none	unrelated	HapMap2	1000GP Ph1	Std/Std	Std/Std	T|T		A|A		T|T		0	0
NA18612	-	CHB	male	none	unrelated	HapMap2	1000GP Ph1	Std/Std	Std/Std	T|T		A|A		T|T		1	0
NA18613	-	CHB	male	none	unrelated	HapMap5	1000GP Ph1	Std/Std	-	T|T		A|A		T|T		0	0
NA18614	-	CHB	female	none	unrelated	HapMap5	1000GP Ph1	Std/Std	-	T|T		A|A		T|T		0	0
NA18615	-	CHB	female	none	unrelated	HapMap5	1000GP Ph1	Std/Std	-	T|T		A|A		T|T		0	0
NA18616	-	CHB	female	none	unrelated	HapMap5	1000GP Ph1	Std/Std	-	T|T		A|A		T|T		0	0
NA18617	-	CHB	female	none	unrelated	HapMap5	1000GP Ph1	Std/Std	-	T|T		A|A		T|T		0	0
NA18618	-	CHB	female	none	unrelated	HapMap5	1000GP Ph1	Std/Std	-	T|T		A|A		T|T		0	0
NA18619	-	CHB	female	none	unrelated	HapMap5	1000GP Ph1	Std/Std	-	T|T		A|A		T|T		0	0
NA18620	-	CHB	male	none	unrelated	HapMap2	1000GP Ph1	Std/Std	Std/Std	T|T		A|A		T|T		3	0
NA18621	-	CHB	male	none	unrelated	HapMap2	1000GP Ph1	Std/Std	Std/Std	T|T		A|A		T|T		1	0
NA18622	-	CHB	male	none	unrelated	HapMap2	1000GP Ph1	Std/Std	Std/Std	T|T		A|A		T|T		5	0
NA18623	-	CHB	male	none	unrelated	HapMap2	1000GP Ph1	Std/Std	Std/Std	T|T		A|A		T|T		5	0
NA18624	-	CHB	male	none	unrelated	HapMap2	1000GP Ph1	Std/Std	Std/Std	T|T		A|A		T|T		2	0
NA18625	-	CHB	female	none	unrelated	HapMap5	1000GP Ph3	Std/Std	-	T|T		A|A		T|T		0	0
NA18626	-	CHB	female	none	unrelated	HapMap5	1000GP Ph1	Std/Std	-	T|T		A|A		T|T		0	0
NA18627	-	CHB	female	none	unrelated	HapMap5	1000GP Ph1	Std/Std	-	T|T		A|A		T|T		0	0
NA18628	-	CHB	female	none	unrelated	HapMap5	1000GP Ph1	Std/Inv	Std/Inv	T|C	6|5	A|G	6|3	T|C	5|2	0	0
NA18629	-	CHB	male	none	unrelated	-	1000GP Ph3	Std/Std	-	T|T		A|A		T|T		0	0
NA18630	-	CHB	female	none	unrelated	HapMap5	1000GP Ph1	Std/Std	-	T|T		A|A		T|T		0	0
NA18631	-	CHB	female	none	unrelated	HapMap5	1000GP Ph1	Std/Std	-	T|T		A|A		T|T		0	0
NA18632	-	CHB	male	none	unrelated	HapMap2	1000GP Ph1	Std/Inv	Std/Inv	T|C	3|7	A|G	9|4	T|C	9|6	5	3
NA18633	-	CHB	male	none	unrelated	HapMap2	1000GP Ph1	Std/Std	Std/Std	T|T		A|A		T|T		1	0
NA18634	-	CHB	female	none	unrelated	HapMap5	1000GP Ph1	Std/Std	-	T|T		A|A		T|T		0	0
NA18635	-	CHB	male	none	unrelated	HapMap2	1000GP Ph1	Std/Std	ND	T|T		A|A		T|T		3	0
NA18636	-	CHB	male	none	unrelated	HapMap2	1000GP Ph1	Std/Std	Std/Std	T|T		A|A		T|T		6	0
NA18637	-	CHB	male	none	unrelated	HapMap2	1000GP Ph1	Std/Std	Std/Std	T|T		A|A		T|T		7	0
NA18638	-	CHB	male	none	unrelated	HapMap5	1000GP Ph1	Std/Std	-	T|T		A|A		T|T		10	0
NA18639	-	CHB	male	none	unrelated	HapMap5	1000GP Ph1	Std/Std	-	T|T		A|A		T|T		0	0
NA18640	-	CHB	female	none	unrelated	HapMap5	1000GP Ph1	Std/Std	-	T|T		A|A		T|T		0	0
NA18641	-	CHB	female	none	unrelated	HapMap5	1000GP Ph1	Std/Std	-	T|T		A|A		T|T		0	0
NA18642	-	CHB	female	none	unrelated	HapMap5	1000GP Ph1	Std/Std	-	T|T		A|A		T|T		0	0
NA18643	-	CHB	male	none	unrelated	HapMap5	1000GP Ph1	Std/Std	-	T|T		A|A		T|T		0	0
NA18644	-	CHB	female	none	unrelated	-	1000GP Ph3	Std/Std	-	T|T		A|A		T|T		0	0
NA18645	-	CHB	male	none	unrelated	HapMap5	1000GP Ph1	Std/Std	-	T|T		A|A		T|T		0	0
NA18646	-	CHB	female	none	unrelated	-	1000GP Ph3	Std/Std	-	T|T		A|A		T|T		0	0
NA18647	-	CHB	male	none	unrelated	HapMap5	1000GP Ph1	Std/Inv	Std/Inv	T|C	6|5	A|G	9|2	T|C	3|1	0	0
NA18648	-	CHB	male	none	unrelated	-	1000GP Ph3	Std/Std	-	T|T		A|A		T|T		0	0
NA18740	-	CHB	male	none	unrelated	HapMap5	1000GP Ph1	Std/Std	-	T|T		A|A		T|T		0	0
NA18745	-	CHB	male	none	unrelated	HapMap5	1000GP Ph1	Std/Std	-	T|T		A|A		T|T		0	0
NA18747	-	CHB	male	none	unrelated	HapMap5	1000GP Ph1	Std/Std	-	T|T		A|A		T|T		0	0
NA18748	-	CHB	male	none	unrelated	HapMap5	1000GP Ph1	Std/Std	-	T|T		A|A		T|T		0	0
NA18749	-	CHB	male	none	unrelated	HapMap5	1000GP Ph1	Std/Std	-	T|T		A|A		T|T		0	0
NA18757	-	CHB	male	none	unrelated	HapMap5	1000GP Ph1	Std/Std	-	T|T		A|A		T|T		0	0
NA18939	-	JPT	female	none	unrelated	HapMap5	1000GP Ph1	Std/Std	-	T|T		A|A		T|T		0	0
NA18940	-	JPT	male	none	unrelated	HapMap2	1000GP Ph1	Std/Std	Std/Std	T|T		A|A		T|T		4	0
NA18941	-	JPT	female	none	unrelated	HapMap5	1000GP Ph1	Std/Std	-	T|T		A|A		T|T		0	0
NA18942	-	JPT	female	none	unrelated	HapMap2	1000GP Ph1	Std/Std	Std/Std	T|T		A|A		T|T		2	0
NA18943	-	JPT	male	none	unrelated	HapMap2	1000GP Ph1	Std/Std	Std/Std	T|T		A|A		T|T		8	0
NA18944	-	JPT	male	none	unrelated	HapMap2	1000GP Ph1	Std/Std	Std/Std	T|T		A|A		T|T		1	0
NA18945	-	JPT	male	none	unrelated	HapMap2	1000GP Ph1	Std/Std	Std/Std	T|T		A|A		T|T		3	0
NA18946	-	JPT	female	none	unrelated	HapMap5	1000GP Ph1	Std/Std	-	T|T		A|A		T|T		0	0
NA18947	-	JPT	female	none	unrelated	HapMap2	1000GP Ph1	Std/Std	Std/Std	T|T		A|A		T|T		7	0
NA18948	-	JPT	male	none	unrelated	HapMap2	1000GP Ph1	Std/Std	Std/Std	T|T		A|A		T|T		11	0
NA18949	-	JPT	female	none	unrelated	HapMap2	1000GP Ph1	Std/Std	Std/Std	T|T		A|A		T|T		8	0
NA18950	-	JPT	female	none	unrelated	-	1000GP Ph1	Std/Std	-	T|T		A|A		T|T		5	0
NA18951	-	JPT	female	none	unrelated	HapMap2	1000GP Ph1	Std/Std	Std/Std	T|T		A|A		T|T		8	0
NA18952	-	JPT	male	none	unrelated	HapMap2	1000GP Ph1	Std/Std	Std/Std	T|T		A|A		T|T		6	0
NA18953	-	JPT	male	none	unrelated	HapMap2	1000GP Ph1	Std/Std	Std/Std	T|T		A|A		T|T		2	0
NA18954	-	JPT	female	none	unrelated	HapMap5	1000GP Ph1	Std/Std	-	T|T		A|A		T|T		0	0
NA18956	-	JPT	female	none	unrelated	HapMap2	1000GP Ph1	Std/Inv	Std/Inv	T|C	0|2	A|G	1|4	T|C	2|1	4	4
NA18957	-	JPT	female	none	unrelated	HapMap5	1000GP Ph1	Std/Std	-	T|T		A|A		T|T		0	0
NA18959	-	JPT	male	none	unrelated	HapMap2	1000GP Ph1	Std/Std	Std/Std	T|T		A|A		T|T		5	0
NA18960	-	JPT	male	none	unrelated	HapMap2	1000GP Ph1	Std/Std	Std/Std	T|T		A|A		T|T		3	0
NA18961	-	JPT	male	none	unrelated	HapMap2	1000GP Ph1	Std/Std	Std/Std	T|T		A|A		T|T		0	0
NA18962	-	JPT	male	none	unrelated	HapMap5	1000GP Ph1	Std/Std	-	T|T		A|A		T|T		0	0
NA18963	-	JPT	female	none	unrelated	HapMap5	1000GP Ph1	Std/Std	-	T|T		A|A		T|T		3	0
NA18964	-	JPT	female	none	unrelated	HapMap2	1000GP Ph1	Std/Std	Std/Std	T|T		A|A		T|T		3	0
NA18965	-	JPT	male	none	unrelated	HapMap2	1000GP Ph1	Std/Std	Std/Std	T|T		A|A		T|T		3	0
NA18966	-	JPT	male	none	unrelated	HapMap2	1000GP Ph1	Std/Std	Std/Std	T|T		A|A		T|T		0	0
NA18967	-	JPT	male	none	unrelated	HapMap2	1000GP Ph3	Std/Std	Std/Std	T|T		A|A		T|T		0	0
NA18968	-	JPT	female	none	unrelated	HapMap2	1000GP Ph1	Std/Std	Std/Std	T|T		A|A		T|T		0	0
NA18969	-	JPT	female	none	unrelated	HapMap2	1000GP Ph3	Std/Std	Std/Std	T|T		A|A		T|T		0	0
NA18970	-	JPT	male	none	unrelated	HapMap2	1000GP Ph3	Std/Std	Std/Std	T|T		A|A		T|T		0	0
NA18971	-	JPT	male	none	unrelated	HapMap2	1000GP Ph1	Std/Std	Std/Std	T|T		A|A		T|T		0	0
NA18972	-	JPT	female	none	unrelated	HapMap2	1000GP Ph3	Std/Std	Std/Std	T|T		A|A		T|T		0	0
NA18973	-	JPT	female	none	unrelated	HapMap2	1000GP Ph1	Std/Inv	Std/Inv	T|C	1|4	A|G	5|0	T|C	5|2	2	5
NA18974	-	JPT	male	none	unrelated	HapMap2	1000GP Ph1	Std/Std	Std/Std	T|T		A|A		T|T		0	0
NA18975	-	JPT	female	none	unrelated	HapMap2	1000GP Ph1	Std/Std	Std/Std	T|T		A|A		T|T		0	0
NA18976	-	JPT	female	none	unrelated	HapMap2	1000GP Ph1	Std/Std	Std/Std	T|T		A|A		T|T		0	0
NA18977	-	JPT	male	none	unrelated	HapMap5	1000GP Ph1	Std/Inv	Std/Inv	T|C	6|6	A|G	3|4	T|C	0|3	0	1
NA18978	-	JPT	female	none	unrelated	HapMap2	1000GP Ph1	Std/Std	Std/Std	T|T		A|A		T|T		0	0
NA18979	-	JPT	female	none	unrelated	HapMap5	1000GP Ph3	Std/Std	-	T|T		A|A		T|T		0	0
NA18980	-	JPT	female	none	unrelated	HapMap2	1000GP Ph1	Std/Std	Std/Std	T|T		A|A		T|T		3	0
NA18981	-	JPT	female	none	unrelated	HapMap2	1000GP Ph1	Std/Std	Std/Std	T|T		A|A		T|T		0	0
NA18982	-	JPT	male	none	unrelated	-	1000GP Ph1	Std/Std	-	T|T		A|A		T|T		7	0
NA18983	-	JPT	male	none	unrelated	-	1000GP Ph1	Std/Std	-	T|T		A|A		T|T		2	0
NA18984	-	JPT	male	none	unrelated	-	1000GP Ph1	Std/Std	-	T|T		A|A		T|T		5	0
NA18985	-	JPT	male	none	unrelated	-	1000GP Ph1	Std/Std	-	T|T		A|A		T|T		1	0
NA18986	-	JPT	male	none	unrelated	-	1000GP Ph1	Std/Std	-	T|T		A|A		T|T		7	0
NA18987	-	JPT	female	none	unrelated	HapMap2	1000GP Ph1	Std/Std	Std/Std	T|T		A|A		T|T		0	0
NA18988	-	JPT	male	none	unrelated	-	1000GP Ph1	Std/Std	-	T|T		A|A		T|T		5	0
NA18989	-	JPT	male	none	unrelated	-	1000GP Ph1	Std/Std	-	T|T		A|A		T|T		4	0
NA18990	-	JPT	male	none	unrelated	HapMap2	1000GP Ph1	Std/Std	Std/Std	T|T		A|A		T|T		0	0
NA18991	-	JPT	female	none	unrelated	HapMap2	1000GP Ph3	Std/Std	Std/Std	T|T		A|A		T|T		0	0
NA18992	-	JPT	female	none	unrelated	HapMap2	1000GP Ph1	Std/Std	Std/Std	T|T		A|A		T|T		0	0
NA18993	-	JPT	female	none	unrelated	HapMap5	1000GP Ph3	Std/Std	-	T|T		A|A		T|T		0	0
NA18994	-	JPT	male	none	unrelated	HapMap2	1000GP Ph1	Std/Std	Std/Std	T|T		A|A		T|T		0	0
NA18995	-	JPT	male	none	unrelated	HapMap2	1000GP Ph1	Std/Inv	Std/Inv	T|C	3|4	A|G	5|8	T|C	1|1	0	0
NA18997	-	JPT	female	none	unrelated	HapMap2	1000GP Ph3	Std/Std	Std/Std	T|T		A|A		T|T		0	0
NA18998	-	JPT	female	none	unrelated	HapMap2	1000GP Ph1	Std/Std	Std/Std	T|T		A|A		T|T		0	0
NA18999	-	JPT	female	none	unrelated	HapMap2	1000GP Ph1	Std/Std	Std/Std	T|T		A|A		T|T		1	0
NA19000	-	JPT	male	none	unrelated	HapMap2	1000GP Ph1	Std/Std	Std/Std	T|T		A|A		T|T		3	0
NA19001	-	JPT	female	none	unrelated	HapMap5	1000GP Ph3	Std/Std	-	T|T		A|A		T|T		0	0
NA19002	-	JPT	female	none	unrelated	HapMap5	1000GP Ph1	Std/Std	-	T|T		A|A		T|T		0	0
NA19003	-	JPT	female	none	unrelated	HapMap2	1000GP Ph1	Std/Std	Std/Std	T|T		A|A		T|T		3	0
NA19004	-	JPT	male	none	unrelated	-	1000GP Ph1	Std/Std	-	T|T		A|A		T|T		4	0
NA19005	-	JPT	male	none	unrelated	HapMap2	1000GP Ph1	Std/Std	Std/Std	T|T		A|A		T|T		0	0
NA19006	-	JPT	male	none	unrelated	-	1000GP Ph3	Std/Std	-	T|T		A|A		T|T		0	0
NA19007	-	JPT	male	none	unrelated	HapMap2	1000GP Ph1	Std/Std	Std/Std	T|T		A|A		T|T		1	0
NA19009	-	JPT	male	none	unrelated	HapMap5	1000GP Ph1	Std/Std	-	T|T		A|A		T|T		0	0
NA19010	-	JPT	female	none	unrelated	HapMap5	1000GP Ph1	Std/Inv	Std/Inv	T|C	6|5	A|G	4|5	T|C	7|3	0	0
NA19011	-	JPT	female	none	unrelated	-	1000GP Ph3	Std/Std	-	T|T		A|A		T|T		0	0
NA19012	-	JPT	male	none	unrelated	HapMap2	1000GP Ph1	Std/Std	Std/Std	T|T		A|A		T|T		3	0
NA19054	-	JPT	female	none	unrelated	HapMap5	1000GP Ph1	Std/Std	-	T|T		A|A		T|T		1	0
NA19055	-	JPT	male	none	unrelated	HapMap5	1000GP Ph1	Std/Std	-	T|T		A|A		T|T		3	0
NA19056	-	JPT	male	none	unrelated	HapMap5	1000GP Ph1	Std/Std	-	T|T		A|A		T|T		2	0
NA19057	-	JPT	female	none	unrelated	HapMap5	1000GP Ph1	Std/Std	-	T|T		A|A		T|T		1	0
NA19058	-	JPT	male	none	unrelated	HapMap5	1000GP Ph1	Std/Std	-	T|T		A|A		T|T		2	0
NA19059	-	JPT	female	none	unrelated	HapMap5	1000GP Ph1	Std/Std	-	T|T		A|A		T|T		1	0
NA19060	-	JPT	male	none	unrelated	HapMap5	1000GP Ph1	Std/Std	-	T|T		A|A		T|T		2	0
NA19062	-	JPT	male	none	unrelated	HapMap5	1000GP Ph1	Std/Std	-	T|T		A|A		T|T		2	0
NA19063	-	JPT	male	none	unrelated	HapMap5	1000GP Ph1	Std/Std	-	T|T		A|A		T|T		2	0
NA19064	-	JPT	female	none	unrelated	HapMap5	1000GP Ph1	Std/Std	-	T|T		A|A		T|T		3	0
NA19065	-	JPT	female	none	unrelated	HapMap5	1000GP Ph1	Std/Std	-	T|T		A|A		T|T		2	0
NA19066	-	JPT	male	none	unrelated	HapMap5	1000GP Ph1	Std/Std	-	T|T		A|A		T|T		0	0
NA19067	-	JPT	male	none	unrelated	HapMap5	1000GP Ph1	Std/Std	-	T|T		A|A		T|T		2	0
NA19068	-	JPT	male	none	unrelated	HapMap5	1000GP Ph1	Std/Std	-	T|T		A|A		T|T		0	0
NA19070	-	JPT	male	none	unrelated	HapMap5	1000GP Ph1	Std/Std	-	T|T		A|A		T|T		0	0
NA19072	-	JPT	male	none	unrelated	HapMap5	1000GP Ph1	Std/Std	-	T|T		A|A		T|T		0	0
NA19074	-	JPT	female	none	unrelated	HapMap5	1000GP Ph1	Std/Std	-	T|T		A|A		T|T		0	0
NA19075	-	JPT	male	none	unrelated	HapMap5	1000GP Ph1	Std/Std	-	T|T		A|A		T|T		0	0
NA19076	-	JPT	male	none	unrelated	HapMap5	1000GP Ph1	Std/Std	-	T|T		A|A		T|T		0	0
NA19077	-	JPT	female	none	unrelated	HapMap5	1000GP Ph1	Std/Std	-	T|T		A|A		T|T		0	0
NA19078	-	JPT	female	none	unrelated	HapMap5	1000GP Ph1	Std/Std	-	T|T		A|A		T|T		1	0
NA19079	-	JPT	male	none	unrelated	HapMap5	1000GP Ph1	Std/Std	-	T|T		A|A		T|T		0	0
NA19080	-	JPT	female	none	unrelated	HapMap5	1000GP Ph1	Std/Std	-	T|T		A|A		T|T		0	0
NA19081	-	JPT	female	none	unrelated	HapMap5	1000GP Ph1	Std/Std	-	T|T		A|A		T|T		0	0
NA19082	-	JPT	male	none	unrelated	HapMap5	1000GP Ph1	Std/Std	-	T|T		A|A		T|T		0	0
NA19083	-	JPT	male	none	unrelated	HapMap5	1000GP Ph1	Std/Std	-	T|T		A|A		T|T		0	0
NA19084	-	JPT	female	none	unrelated	HapMap5	1000GP Ph1	Std/Std	-	T|T		A|A		T|T		0	0
NA19085	-	JPT	male	none	unrelated	HapMap5	1000GP Ph1	Std/Std	-	T|T		A|A		T|T		0	0
NA19086	-	JPT	male	none	unrelated	HapMap5	1000GP Ph3	Std/Std	-	T|T		A|A		T|T		0	0
NA19087	-	JPT	female	none	unrelated	HapMap5	1000GP Ph1	Std/Std	-	T|T		A|A		T|T		0	0
NA19088	-	JPT	male	none	unrelated	HapMap5	1000GP Ph1	Std/Std	-	T|T		A|A		T|T		0	0
NA19089	-	JPT	male	none	unrelated	-	1000GP Ph3	Std/Std	-	T|T		A|A		T|T		0	0
NA19090	-	JPT	female	none	unrelated	-	1000GP Ph3	Std/Std	-	T|T		A|A		T|T		-	-
NA19091	-	JPT	male	none	unrelated	-	1000GP Ph3	Std/Std	-	T|T		A|A		T|T		0	0
HG00403	-	CHS	male	SH001	father	-	1000GP Ph1	Std/Std	-	T|T		A|A		T|T		0	0
HG00404	-	CHS	female	SH001	mother	-	1000GP Ph1	Std/Std	-	T|T		A|A		T|T		0	0
HG00406	-	CHS	male	SH002	father	-	1000GP Ph1	Std/Std	-	T|T		A|A		T|T		0	0
HG00407	-	CHS	female	SH002	mother	-	1000GP Ph1	Std/Std	-	T|T		A|A		T|T		0	0
HG00409	-	CHS	male	SH003	father	-	1000GP Ph3	Std/Std	-	T|T		A|A		T|T		-	-
HG00410	-	CHS	female	SH004	mother	-	1000GP Ph3	Std/Std	-	T|T		A|A		T|T		-	-
HG00418	-	CHS	male	SH006	father	-	1000GP Ph1	Std/Std	-	T|T		A|A		T|T		3	0
HG00419	-	CHS	female	SH006	mother	-	1000GP Ph1	Std/Std	-	T|T		A|A		T|T		4	0
HG00421	-	CHS	male	SH007	father	-	1000GP Ph1	Std/Std	-	T|T		A|A		T|T		3	0
HG00422	-	CHS	female	SH007	mother	-	1000GP Ph1	Std/Std	-	T|C	7|4	A|A		T|T		8	0
HG00427	-	CHS	male	SH009	father	-	1000GP Ph1	Std/Inv	-	T|T	4|0	A|G	3|3	T|C	2|2	0	1
HG00428	-	CHS	female	SH009	mother	-	1000GP Ph1	Std/Std	-	T|T		A|A		T|T		3	0
HG00436	-	CHS	male	SH012	father	-	1000GP Ph1	Std/Std	-	T|T		A|A		T|T		0	0
HG00437	-	CHS	female	SH012	mother	-	1000GP Ph1	Std/Std	-	T|T		A|A		T|T		2	0
HG00442	-	CHS	male	SH014	father	-	1000GP Ph1	Std/Std	-	T|T		A|A		T|T		5	0
HG00443	-	CHS	female	SH014	mother	-	1000GP Ph1	Std/Std	-	T|T		A|A		T|T		2	0
HG00445	-	CHS	male	SH015	father	-	1000GP Ph1	Std/Inv	-	T|C	5|2	A|G	5|3	T|C	5|2	0	0
HG00446	-	CHS	female	SH015	mother	-	1000GP Ph1	Std/Std	-	T|T		A|A		T|T		0	0
HG00448	-	CHS	male	SH016	father	-	1000GP Ph1	Std/Std	-	T|T		A|A		T|T		5	0
HG00449	-	CHS	female	SH016	mother	-	1000GP Ph1	Std/Std	-	T|T		A|A		T|T		0	0
HG00451	-	CHS	male	SH017	father	-	1000GP Ph1	Std/Std	-	T|T		A|A		T|T		0	0
HG00452	-	CHS	female	SH017	mother	-	1000GP Ph1	Std/Std	-	T|T		A|A		T|T		0	0
HG00457	-	CHS	male	SH019	father	-	1000GP Ph1	Std/Std	-	T|T		A|A		T|T		0	0
HG00458	-	CHS	female	SH019	mother	-	1000GP Ph1	Std/Std	-	T|T		A|A		T|T		0	0
HG00463	-	CHS	male	SH021	father	-	1000GP Ph1	Std/Std	-	T|T		A|A		T|T		0	0
HG00464	-	CHS	female	SH021	mother	-	1000GP Ph1	Std/Std	-	T|T		A|A		T|T		0	0
HG00472	-	CHS	male	SH024	father	-	1000GP Ph1	Std/Std	-	T|T		A|A		T|T		4	0
HG00473	-	CHS	female	SH024	mother	-	1000GP Ph1	Std/Std	-	T|T		A|A		T|T		3	0
HG00475	-	CHS	male	SH025	father	-	1000GP Ph1	Std/Std	-	T|T		A|A		T|T		6	0
HG00476	-	CHS	female	SH025	mother	-	1000GP Ph1	Std/Std	-	T|T		A|A		T|T		3	0
HG00478	-	CHS	male	SH026	father	-	1000GP Ph1	Std/Std	-	T|T		A|A		T|T		6	0
HG00479	-	CHS	female	SH026	mother	-	1000GP Ph1	Std/Inv	-	T|C	5|2	A|G	5|12	T|C	0|6	4	1
HG00500	-	CHS	male	SH028	father	-	1000GP Ph1	Std/Inv	-	T|C	2|1	A|G	4|5	T|C	3|1	0	0
HG00501	-	CHS	female	SH028	mother/sibling:HG00524	-	1000GP Ph1	Std/Inv	-	T|C	3|3	A|G	3|3	T|C	4|1	0	1
HG00512	-	CHS	male	SH032	father	-	1000GP Ph1	Std/Std	-	T|T		A|A		T|T		5	0
HG00513	-	CHS	female	SH032	mother	-	1000GP Ph1	Std/Std	-	T|T		A|A		T|T		0	0
HG00524	-	CHS	male	SH036	father/sibling:HG00501	-	1000GP Ph1	Std/Inv	-	T|C	1|1	A|G	2|3	T|C	1|1	1	1
HG00525	-	CHS	female	SH036	mother	-	1000GP Ph1	Std/Std	-	T|T		A|A		T|T		2	0
HG00530	-	CHS	male	SH038	father	-	1000GP Ph1	Std/Std	-	T|T		A|A		T|T		1	0
HG00531	-	CHS	female	SH038	mother	-	1000GP Ph1	Std/Std	-	T|T		A|A		T|T		0	0
HG00533	-	CHS	male	SH039	father	-	1000GP Ph1	Std/Std	-	T|T		A|A		T|T		0	0
HG00534	-	CHS	female	SH039	mother	-	1000GP Ph1	Std/Std	-	T|T		A|A		T|T		0	0
HG00536	-	CHS	male	SH040	father	-	1000GP Ph1	Std/Std	-	T|T		A|A		T|T		3	0
HG00537	-	CHS	female	SH040	mother	-	1000GP Ph1	Std/Std	-	T|T		A|A		T|T		2	0
HG00542	-	CHS	male	SH042	father	-	1000GP Ph1	Std/Std	-	T|T		A|A		T|T		4	0
HG00543	-	CHS	female	SH042	mother	-	1000GP Ph1	Std/Std	-	T|T		A|A		T|T		3	0
HG00556	-	CHS	male	SH045	father	-	1000GP Ph1	Std/Std	-	T|T		A|A		T|T		5	0
HG00557	-	CHS	female	SH045	mother	-	1000GP Ph1	Std/Inv	-	T|C	3|3	A|G	4|5	T|C	4|3	0	1
HG00559	-	CHS	male	SH046	father	-	1000GP Ph1	Std/Std	-	T|T		A|A		T|T		0	0
HG00560	-	CHS	female	SH046	mother	-	1000GP Ph1	Std/Std	-	T|T		A|A		T|T		0	0
HG00565	-	CHS	male	SH048	father	-	1000GP Ph1	Std/Std	-	T|T		A|A		T|T		0	0
HG00566	-	CHS	female	SH048	mother	-	1000GP Ph1	Std/Std	-	T|T		A|A		T|T		0	0
HG00577	-	CHS	male	SH052	father	-	1000GP Ph1	Std/Std	-	T|T		A|A		T|T		0	0
HG00578	-	CHS	female	SH052	mother	-	1000GP Ph1	Std/Std	-	T|T		A|A		T|T		0	0
HG00580	-	CHS	male	SH053	father	-	1000GP Ph1	Std/Std	-	T|T		A|A		T|T		0	0
HG00581	-	CHS	female	SH053	mother/sibling:HG00635	-	1000GP Ph1	Std/Std	-	T|T		A|A		T|T		0	0
HG00583	-	CHS	male	SH054	father	-	1000GP Ph1	Std/Std	-	T|T		A|A		T|T		0	0
HG00584	-	CHS	female	SH054	mother	-	1000GP Ph1	Std/Std	-	T|T		A|A		T|T		0	0
HG00589	-	CHS	male	SH056	father	-	1000GP Ph1	Std/Std	-	T|T		A|A		T|T		0	0
HG00590	-	CHS	female	SH056	mother	-	1000GP Ph1	Std/Inv	-	T|C	0|4	A|G	4|5	T|C	2|3	1	0
HG00592	-	CHS	male	SH057	father	-	1000GP Ph1	Std/Std	-	T|T		A|A		T|T		0	0
HG00593	-	CHS	female	SH057	mother	-	1000GP Ph1	Std/Std	-	T|T		A|A		T|T		0	0
HG00595	-	CHS	male	SH058	father	-	1000GP Ph1	Std/Std	-	T|T		A|A		T|T		0	0
HG00596	-	CHS	female	SH058	mother	-	1000GP Ph1	Std/Std	-	T|T		A|A		T|T		0	0
HG00598	-	CHS	male	SH059	father	-	1000GP Ph3	Std/Std	-	T|T		A|A		T|T		-	-
HG00599	-	CHS	female	SH059	mother	-	1000GP Ph3	Std/Std	-	T|T		A|A		T|T		-	-
HG00607	-	CHS	male	SH062	father	-	1000GP Ph1	Std/Std	-	T|T		A|A		T|T		0	0
HG00608	-	CHS	female	SH062	mother	-	1000GP Ph1	Std/Std	-	T|T		A|A		T|T		0	0
HG00610	-	CHS	male	SH063	father	-	1000GP Ph1	Std/Inv	-	T|C	5|4	A|G	0|2	T|C	5|5	0	0
HG00611	-	CHS	female	SH063	mother	-	1000GP Ph1	Std/Std	-	T|T		A|A		T|T		0	0
HG00613	-	CHS	male	SH064	father	-	1000GP Ph1	Std/Std	-	T|T		A|A		T|T		0	0
HG00614	-	CHS	female	SH064	mother	-	1000GP Ph1	Std/Std	-	T|T		A|A		T|T		0	0
HG00619	-	CHS	male	SH066	father	-	1000GP Ph1	Std/Std	-	T|T		A|A		T|T		0	0
HG00620	-	CHS	female	SH066	mother	-	1000GP Ph1	Std/Std	-	T|T		A|A		T|T		0	0
HG00622	-	CHS	male	SH067	father	-	1000GP Ph3	Std/Std	-	T|T		A|A		T|T		-	-
HG00623	-	CHS	female	SH067	mother	-	1000GP Ph3	Std/Std	-	T|T		A|A		T|T		-	-
HG00625	-	CHS	male	SH068	father	-	1000GP Ph1	Std/Std	-	T|T		A|A		T|T		0	0
HG00626	-	CHS	female	SH068	mother	-	1000GP Ph1	Std/Std	-	T|T		A|A		T|T		0	0
HG00628	-	CHS	male	SH069	father	-	1000GP Ph1	Std/Std	-	T|T		A|A		T|T		1	0
HG00629	-	CHS	female	SH069	mother	-	1000GP Ph1	Std/Std	-	T|T		A|A		T|T		0	0
HG00631	-	CHS	male	SH070	father	-	1000GP Ph3	Std/Std	-	T|T		A|A		T|T		-	-
HG00632	-	CHS	female	SH070	mother	-	1000GP Ph3	Std/Std	-	T|T		A|A		T|T		-	-
HG00634	-	CHS	male	SH071	father	-	1000GP Ph1	Std/Std	-	T|T		A|A		T|T		0	0
HG00635	-	CHS	female	SH071	mother/sibling:HG00581	-	1000GP Ph1	Std/Std	-	T|T		A|A		T|T		0	0
HG00650	-	CHS	male	SH072	father	-	1000GP Ph1	Std/Std	-	T|T		A|A		T|T		0	0
HG00651	-	CHS	female	SH072	mother	-	1000GP Ph1	Std/Std	-	T|T		A|A		T|T		0	0
HG00653	-	CHS	male	SH073	father	-	1000GP Ph1	Std/Std	-	T|T		A|A		T|T		0	0
HG00654	-	CHS	female	SH073	mother	-	1000GP Ph1	Std/Std	-	T|T		A|A		T|T		0	0
HG00656	-	CHS	male	SH074	father	-	1000GP Ph1	Std/Std	-	T|T		A|A		T|T		0	0
HG00657	-	CHS	female	SH074	mother	-	1000GP Ph1	Std/Std	-	T|T		A|A		T|T		0	0
HG00662	-	CHS	male	SH076	father	-	1000GP Ph1	Std/Std	-	T|T		A|A		T|T		0	0
HG00663	-	CHS	female	SH076	mother	-	1000GP Ph1	Std/Std	-	T|T		A|A		T|T		0	0
HG00671	-	CHS	male	SH079	father	-	1000GP Ph1	Std/Std	-	T|T		A|A		T|T		0	0
HG00672	-	CHS	female	SH079	mother	-	1000GP Ph1	Std/Std	-	T|T		A|A		T|T		0	0
HG00674	-	CHS	male	SH080	father	-	1000GP Ph3	Std/Std	-	T|T		A|A		T|T		-	-
HG00675	-	CHS	female	SH080	mother	-	1000GP Ph3	Std/Std	-	T|T		A|A		T|T		-	-
HG00683	-	CHS	male	SH083	father	-	1000GP Ph1	Std/Inv	-	T|C	3|2	A|G	3|1	T|C	1|2	0	0
HG00684	-	CHS	female	SH083	mother	-	1000GP Ph1	Std/Inv	-	T|C	1|5	A|G	2|1	T|C	2|3	0	1
HG00689	-	CHS	male	SH085	father	-	1000GP Ph1	Std/Inv	-	T|C	2|0	A|G	3|2	T|C	2|2	0	0
HG00690	-	CHS	female	SH085	mother	-	1000GP Ph1	Std/Inv	-	T|C	2|4	A|G	1|2	T|C	5|2	0	1
HG00692	-	CHS	male	SH086	father	-	1000GP Ph1	Std/Std	-	T|T		A|A		T|T		0	0
HG00693	-	CHS	female	SH086	mother	-	1000GP Ph1	Std/Std	-	T|T		A|A		T|T		0	0
HG00698	-	CHS	male	SH088	father	-	1000GP Ph1	Std/Std	-	T|T		A|A		T|T		0	0
HG00699	-	CHS	female	SH088	mother	-	1000GP Ph1	Std/Std	-	T|T		A|A		T|T		0	0
HG00701	-	CHS	male	SH089	father	-	1000GP Ph1	Std/Std	-	T|T		A|A		T|T		0	0
HG00702	-	CHS	female	SH089	mother	-	1000GP Ph1	Std/Std	-	T|T		A|A		T|T		0	0
HG00704	-	CHS	male	SH090	father	-	1000GP Ph1	Std/Std	-	T|T		A|A		T|T		0	0
HG00705	-	CHS	female	SH090	mother	-	1000GP Ph1	Std/Inv	-	T|C	1|1	A|G	4|1	T|C	2|4	0	0
HG00707	-	CHS	male	SH091	father	-	1000GP Ph1	Std/Std	-	T|T		A|A		T|T		0	0
HG00708	-	CHS	female	SH091	mother	-	1000GP Ph1	Std/Std	-	T|T		A|A		T|T		0	0
HG00717	-	CHS	female	SH094	mother	-	1000GP Ph3	Std/Std	-	T|T		A|A		T|T		-	-
HG00728	-	CHS	male	SH098	father	-	1000GP Ph3	Std/Std	-	T|T		A|A		T|T		-	-
HG00729	-	CHS	female	SH098	mother	-	1000GP Ph3	Std/Std	-	T|T		A|A		T|T		-	-
HG00759	-	CDX	female	D06	child	-	1000GP Ph3	Std/Std	-	T|T		A|A		T|T		0	0
HG00766	-	CDX	female	D10	mother	-	1000GP Ph3	Std/Std	-	T|T		A|A		T|T		0	0
HG00844	-	CDX	male	D50	father	-	1000GP Ph3	Std/Inv	-	T|C	4|7	A|G	9|10	T|C	5|2	0	1
HG00851	-	CDX	female	D53	mother	-	1000GP Ph3	Std/Std	-	T|T		A|A		T|T		4	0
HG00864	-	CDX	female	D58	mother	-	1000GP Ph3	Std/Std	-	T|T		A|A		T|T		0	0
HG00867	-	CDX	female	D63	mother	-	1000GP Ph3	Std/Std	-	T|T		A|A		T|T		-	-
HG00879	-	CDX	female	D14	mother	-	1000GP Ph3	Std/Inv	-	T|C	0|2	A|G	1|2	T|C	2|3	1	1
HG00881	-	CDX	male	D27	father	-	1000GP Ph3	Std/Std	-	T|T		A|A		T|T		0	0
HG00956	-	CDX	female	none	unrelated	-	1000GP Ph3	Std/Std	-	T|T		A|A		T|T		0	0
HG00978	-	CDX	female	D68	mother	-	1000GP Ph3	Std/Std	-	T|T		A|A		T|T		0	0
HG00982	-	CDX	male	D69	child	-	1000GP Ph3	Std/Inv	-	T|C	3|0	A|G	1|1	T|C	6|3	0	0
HG01028	-	CDX	male	D80	father	-	1000GP Ph3	Std/Std	-	T|T		A|A		T|T		0	0
HG01029	-	CDX	female	D80	mother	-	1000GP Ph3	Std/Inv	-	T|C	6|6	A|G	6|5	T|C	3|2	0	0
HG01031	-	CDX	male	D81	father	-	1000GP Ph3	Std/Std	-	T|T		A|A		T|T		2	0
HG01046	-	CDX	female	D85	child	-	1000GP Ph3	Std/Std	-	T|T		A|A		T|T		0	0
HG01794	-	CDX	female	none	unrelated	-	1000GP Ph3	Std/Std	-	T|T		A|A		T|T		0	0
HG01795	-	CDX	female	none	unrelated	-	1000GP Ph3	Std/Std	-	T|T		A|A		T|T		0	0
HG01796	-	CDX	female	none	unrelated	-	1000GP Ph3	Std/Std	-	T|T		A|A		T|T		0	0
HG01797	-	CDX	female	none	unrelated	-	1000GP Ph3	Std/Std	-	T|T		A|A		T|T		2	0
HG01798	-	CDX	female	none	unrelated	-	1000GP Ph3	Std/Std	-	T|T		A|A		T|T		0	0
HG01799	-	CDX	female	none	unrelated	-	1000GP Ph3	Std/Std	-	T|T		A|A		T|T		0	0
HG01800	-	CDX	female	none	unrelated	-	1000GP Ph3	Std/Std	-	T|T		A|A		T|T		0	0
HG01801	-	CDX	female	none	unrelated	-	1000GP Ph3	Std/Inv	-	T|C	4|3	A|G	2|3	T|C	0|3	0	0
HG01802	-	CDX	female	none	unrelated	-	1000GP Ph3	Std/Std	-	T|T		A|A		T|T		0	0
HG01804	-	CDX	female	none	unrelated	-	1000GP Ph3	Std/Std	-	T|T		A|A		T|T		1	0
HG01805	-	CDX	female	none	unrelated	-	1000GP Ph3	Std/Inv	-	T|C	1|3	A|G	4|6	T|C	3|1	0	1
HG01806	-	CDX	female	none	unrelated	-	1000GP Ph3	Std/Std	-	T|T		A|A		T|T		0	0
HG01807	-	CDX	female	none	unrelated	-	1000GP Ph3	Std/Std	-	T|T		A|A		T|T		0	0
HG01808	-	CDX	female	none	unrelated	-	1000GP Ph3	Std/Std	-	T|T		A|A		T|T		1	0
HG01809	-	CDX	female	none	unrelated	-	1000GP Ph3	Std/Std	-	T|T		A|A		T|T		0	0
HG01810	-	CDX	male	none	unrelated	-	1000GP Ph3	Std/Std	-	T|T		A|A		T|T		0	0
HG01811	-	CDX	male	none	unrelated	-	1000GP Ph3	Std/Std	-	T|T		A|A		T|T		0	0
HG01812	-	CDX	female	none	unrelated	-	1000GP Ph3	Std/Inv	-	T|C	1|1	A|G	5|3	T|C	2|7	0	2
HG01813	-	CDX	female	none	unrelated	-	1000GP Ph3	Std/Inv	-	T|C	4|2	A|G	3|4	T|C	1|1	0	0
HG01815	-	CDX	female	none	unrelated	-	1000GP Ph3	Std/Std	-	T|T		A|A		T|T		0	0
HG01816	-	CDX	male	none	unrelated	-	1000GP Ph3	Std/Std	-	T|T		A|A		T|T		0	0
HG01817	-	CDX	female	none	unrelated	-	1000GP Ph3	Std/Std	-	T|T		A|A		T|T		0	0
HG02151	-	CDX	female	none	unrelated	-	1000GP Ph3	Std/Std	-	T|T		A|A		T|T		0	0
HG02152	-	CDX	female	none	unrelated	-	1000GP Ph3	Inv/Inv	Inv/Inv	C|C	0|2	G|G	0|3	T|C	0|2	0	3
HG02153	-	CDX	female	none	unrelated	-	1000GP Ph3	Std/Inv	-	T|C	5|2	A|G	2|3	T|C	1|3	0	0
HG02154	-	CDX	female	none	unrelated	-	1000GP Ph3	Std/Std	-	T|T		A|A		T|T		0	0
HG02155	-	CDX	female	none	unrelated	-	1000GP Ph3	Std/Std	-	T|T		A|A		T|T		0	0
HG02156	-	CDX	female	none	unrelated	-	1000GP Ph3	Std/Std	-	T|T		A|A		T|T		0	0
HG02164	-	CDX	female	none	unrelated	-	1000GP Ph3	Std/Std	-	T|T		A|A		T|T		0	0
HG02165	-	CDX	female	none	unrelated	-	1000GP Ph3	Std/Std	-	T|T		A|A		T|T		0	0
HG02166	-	CDX	female	none	unrelated	-	1000GP Ph3	Std/Std	-	T|T		A|A		T|T		0	0
HG02178	-	CDX	female	none	unrelated	-	1000GP Ph3	Std/Inv	-	T|C	1|1	A|G	4|5	T|C	3|1	0	0
HG02179	-	CDX	female	none	unrelated	-	1000GP Ph3	Std/Std	-	T|T		A|A		T|T		0	0
HG02180	-	CDX	female	none	unrelated	-	1000GP Ph3	Std/Std	-	T|T		A|A		T|T		0	0
HG02181	-	CDX	female	none	unrelated	-	1000GP Ph3	Std/Std	-	T|T		A|A		T|T		0	0
HG02182	-	CDX	female	none	unrelated	-	1000GP Ph3	Std/Std	-	T|T		A|A		T|T		0	0
HG02184	-	CDX	female	none	unrelated	-	1000GP Ph3	Std/Std	-	T|T		A|A		T|T		0	0
HG02185	-	CDX	female	none	unrelated	-	1000GP Ph3	Std/Std	-	T|T		A|A		T|T		0	0
HG02186	-	CDX	female	none	unrelated	-	1000GP Ph3	Std/Std	-	T|T		A|A		T|T		0	0
HG02187	-	CDX	female	none	unrelated	-	1000GP Ph3	Std/Std	-	T|T		A|A		T|T		0	0
HG02188	-	CDX	female	none	unrelated	-	1000GP Ph3	Std/Std	-	T|T		A|A		T|T		0	0
HG02190	-	CDX	female	none	unrelated	-	1000GP Ph3	Std/Std	-	T|T		A|A		T|T		0	0
HG02250	-	CDX	male	none	Second Order:HG02377	-	1000GP Ph3	Std/Std	-	T|T		A|A		T|T		0	0
HG02351	-	CDX	male	none	unrelated	-	1000GP Ph3	Std/Std	-	T|T		A|A		T|T		0	0
HG02353	-	CDX	male	none	Second Order:HG02363	-	1000GP Ph3	Std/Std	-	T|T		A|A		T|T		1	0
HG02355	-	CDX	male	none	unrelated	-	1000GP Ph3	Std/Std	-	T|T		A|A		T|T		0	0
HG02356	-	CDX	male	none	unrelated	-	1000GP Ph3	Std/Std	-	T|T		A|A		T|T		0	0
HG02360	-	CDX	male	none	unrelated	-	1000GP Ph3	Std/Std	-	T|T		A|A		T|T		0	0
HG02363	-	CDX	male	none	Second Order:HG02353	-	1000GP Ph3	Std/Std	-	T|T		A|A		T|T		0	0
HG02364	-	CDX	male	none	unrelated	-	1000GP Ph3	Std/Std	-	T|T		A|A		T|T		0	0
HG02367	-	CDX	male	none	unrelated	-	1000GP Ph3	Std/Std	-	T|T		A|A		T|T		0	0
HG02371	-	CDX	male	none	Child:HG02372	-	1000GP Ph3	Std/Std	-	T|T		A|A		T|T		0	0
HG02372	-	CDX	male	none	Parent:HG02371	-	1000GP Ph3	Std/Std	-	T|T		A|A		T|T		0	0
HG02373	-	CDX	male	none	Sibling:HG02381	-	1000GP Ph3	Std/Std	-	T|T		A|A		T|T		0	0
HG02374	-	CDX	male	none	unrelated	-	1000GP Ph3	Std/Inv	-	T|C	1|2	A|G	4|8	T|T	7|0	0	0
HG02375	-	CDX	male	none	Second Order:HG02388	-	1000GP Ph3	Std/Std	-	T|T		A|A		T|T		1	0
HG02377	-	CDX	male	none	Second Order:HG02250	-	1000GP Ph3	Std/Std	-	T|T		A|A		T|T		0	0
HG02379	-	CDX	male	none	unrelated	-	1000GP Ph3	Std/Std	-	T|T		A|A		T|T		0	0
HG02380	-	CDX	male	none	unrelated	-	1000GP Ph3	Std/Std	-	T|T		A|A		T|T		0	0
HG02381	-	CDX	male	none	Sibling:HG02373	-	1000GP Ph3	Std/Std	-	T|T		A|A		T|T		0	0
HG02382	-	CDX	male	none	unrelated	-	1000GP Ph3	Std/Inv	-	T|C	2|2	A|G	0|6	T|C	3|2	0	0
HG02383	-	CDX	male	none	unrelated	-	1000GP Ph3	Std/Std	-	T|T		A|A		T|T		0	0
HG02384	-	CDX	male	none	unrelated	-	1000GP Ph3	Std/Std	-	T|T		A|A		T|T		0	0
HG02385	-	CDX	male	none	unrelated	-	1000GP Ph3	Std/Std	-	T|T		A|A		T|T		0	0
HG02386	-	CDX	male	none	Second Order:HG02387	-	1000GP Ph3	Std/Std	-	T|T		A|A		T|T		0	0
HG02387	-	CDX	male	none	Second Order:HG02386	-	1000GP Ph3	Std/Std	-	T|T		A|A		T|T		0	0
HG02388	-	CDX	male	none	Second Order:HG02375	-	1000GP Ph3	Std/Std	-	T|T		A|A		T|T		1	0
HG02389	-	CDX	male	none	unrelated	-	1000GP Ph3	Std/Std	-	T|T		A|A		T|T		0	0
HG02390	-	CDX	male	none	unrelated	-	1000GP Ph3	Std/Std	-	T|T		A|A		T|T		0	0
HG02391	-	CDX	male	none	unrelated	-	1000GP Ph3	Std/Std	-	T|T		A|A		T|T		0	0
HG02392	-	CDX	male	none	unrelated	-	1000GP Ph3	Std/Std	-	T|T		A|A		T|T		0	0
HG02394	-	CDX	male	none	unrelated	-	1000GP Ph3	Std/Std	-	T|T		A|A		T|T		0	0
HG02395	-	CDX	male	none	unrelated	-	1000GP Ph3	Std/Std	-	T|T		A|A		T|T		0	0
HG02396	-	CDX	male	none	unrelated	-	1000GP Ph3	Std/Std	-	T|T		A|A		T|T		0	0
HG02397	-	CDX	male	none	unrelated	-	1000GP Ph3	Std/Std	-	T|T		A|A		T|T		0	0
HG02398	-	CDX	male	none	unrelated	-	1000GP Ph3	Std/Inv	-	T|C	4|7	A|G	4|4	T|T	7|0	0	1
HG02399	-	CDX	male	none	unrelated	-	1000GP Ph3	Std/Std	-	T|T		A|A		T|T		0	0
HG02401	-	CDX	male	none	unrelated	-	1000GP Ph3	Std/Std	-	T|T		A|A		T|T		0	0
HG02402	-	CDX	male	none	unrelated	-	1000GP Ph3	Std/Std	-	T|T		A|A		T|T		0	0
HG02406	-	CDX	male	none	unrelated	-	1000GP Ph3	Std/Std	-	T|T		A|A		T|T		0	0
HG02407	-	CDX	male	none	unrelated	-	1000GP Ph3	Std/Std	-	T|T		A|A		T|T		0	0
HG02408	-	CDX	male	none	unrelated	-	1000GP Ph3	Std/Std	-	T|T		A|A		T|T		-	-
HG02409	-	CDX	male	none	unrelated	-	1000GP Ph3	Std/Std	-	T|T		A|A		T|T		0	0
HG02410	-	CDX	male	none	unrelated	-	1000GP Ph3	Std/Std	-	T|T		A|A		T|T		-	-
HG01595	-	KHV	female	VN001	unrelated	-	1000GP Ph3	Std/Std	-	T|T		A|A		T|T		0	0
HG01596	-	KHV	male	VN002	unrelated	-	1000GP Ph3	Std/Std	-	T|T		A|A		T|T		0	0
HG01597	-	KHV	female	VN003	unrelated	-	1000GP Ph3	Std/Std	-	T|T		A|A		T|T		0	0
HG01598	-	KHV	female	VN004	unrelated	-	1000GP Ph3	Std/Inv	-	T|C	2|1	A|G	7|1	C|C	0|2	0	0
HG01599	-	KHV	female	VN005	unrelated	-	1000GP Ph3	Std/Std	-	T|T		A|A		T|T		0	0
HG01600	-	KHV	female	VN006	unrelated	-	1000GP Ph3	Std/Std	-	T|T		A|A		T|T		0	0
HG01840	-	KHV	male	VN007	unrelated	-	1000GP Ph3	Std/Inv	-	T|C	4|6	A|G	5|3	T|C	4|5	0	0
HG01841	-	KHV	female	VN008	unrelated	-	1000GP Ph3	Std/Std	-	T|T		A|A		T|T		0	0
HG01842	-	KHV	male	VN009	unrelated	-	1000GP Ph3	Std/Std	-	T|T		A|A		T|T		0	0
HG01843	-	KHV	female	VN010	unrelated	-	1000GP Ph3	Std/Std	-	T|T		A|A		T|T		0	0
HG01844	-	KHV	male	VN011	unrelated	-	1000GP Ph3	Std/Std	-	T|T		A|A		T|T		0	0
HG01845	-	KHV	female	VN012	unrelated	-	1000GP Ph3	Std/Std	-	T|T		A|A		T|T		0	0
HG01846	-	KHV	male	VN013	unrelated	-	1000GP Ph3	Std/Std	-	T|T		A|A		T|T		0	0
HG01847	-	KHV	female	VN014	unrelated	-	1000GP Ph3	Std/Std	-	T|T		A|A		T|T		0	0
HG01848	-	KHV	female	VN015	unrelated	-	1000GP Ph3	Std/Std	-	T|T		A|A		T|T		0	0
HG01849	-	KHV	male	VN016	unrelated	-	1000GP Ph3	Std/Std	-	T|T		A|A		T|T		0	0
HG01850	-	KHV	female	VN017	unrelated	-	1000GP Ph3	Std/Inv	-	T|C	2|0	A|G	3|5	T|C	2|3	0	1
HG01851	-	KHV	female	VN018	unrelated	-	1000GP Ph3	Std/Std	-	T|T		A|A		T|T		1	0
HG01852	-	KHV	male	VN019	unrelated	-	1000GP Ph3	Std/Std	-	T|T		A|A		T|T		0	0
HG01853	-	KHV	female	VN020	unrelated	-	1000GP Ph3	Std/Std	-	T|T		A|A		T|T		0	0
HG01855	-	KHV	female	VN022	unrelated	-	1000GP Ph3	Std/Std	-	T|T		A|A		T|T		0	0
HG01857	-	KHV	female	VN024	unrelated	-	1000GP Ph3	Std/Std	-	T|T		A|A		T|T		0	0
HG01858	-	KHV	female	VN025	unrelated	-	1000GP Ph3	Std/Std	-	T|T		A|A		T|T		0	0
HG01859	-	KHV	female	VN026	unrelated	-	1000GP Ph3	Std/Std	-	T|T		A|A		T|T		0	0
HG01860	-	KHV	male	VN027	unrelated	-	1000GP Ph3	Std/Std	-	T|T		A|A		T|T		0	0
HG01861	-	KHV	male	VN028	unrelated	-	1000GP Ph3	Std/Inv	-	T|C	3|5	A|G	6|4	T|C	4|5	0	0
HG01862	-	KHV	female	VN029	unrelated	-	1000GP Ph3	Std/Std	-	T|T		A|A		T|T		0	0
HG01863	-	KHV	female	VN030	unrelated	-	1000GP Ph3	Std/Inv	-	T|C	2|4	A|G	2|2	T|C	1|0	0	0
HG01864	-	KHV	male	VN031	unrelated	-	1000GP Ph3	Std/Std	-	T|T		A|A		T|T		0	0
HG01865	-	KHV	male	VN032	unrelated	-	1000GP Ph3	Std/Std	-	T|T		A|A		T|T		0	0
HG01866	-	KHV	male	VN033	unrelated	-	1000GP Ph3	Std/Std	-	T|T		A|A		T|T		0	0
HG01867	-	KHV	male	VN034	unrelated	-	1000GP Ph3	Std/Std	-	T|T		A|A		T|T		0	0
HG01868	-	KHV	female	VN035	unrelated	-	1000GP Ph3	Std/Std	-	T|T		A|A		T|T		0	0
HG01869	-	KHV	female	VN036	unrelated	-	1000GP Ph3	Std/Std	-	T|T		A|A		T|T		0	0
HG01870	-	KHV	female	VN037	unrelated	-	1000GP Ph3	Std/Std	-	T|T		A|A		T|T		0	0
HG01871	-	KHV	female	VN038	unrelated	-	1000GP Ph3	Std/Std	-	T|T		A|A		T|T		0	0
HG01872	-	KHV	male	VN039	unrelated	-	1000GP Ph3	Std/Std	-	T|T		A|A		T|T		0	0
HG01873	-	KHV	male	VN040	unrelated	-	1000GP Ph3	Std/Std	-	T|T		A|A		T|T		0	0
HG01874	-	KHV	female	VN041	unrelated	-	1000GP Ph3	Std/Std	-	T|T		A|A		T|T		0	0
HG01878	-	KHV	female	VN045	unrelated	-	1000GP Ph3	Std/Std	-	T|T		A|A		T|T		0	0
HG02016	-	KHV	female	VN046	mother	-	1000GP Ph3	Std/Std	-	T|T		A|A		T|T		0	0
HG02017	-	KHV	male	VN046	father	-	1000GP Ph3	Std/Std	-	T|T		A|A		T|T		0	0
HG02019	-	KHV	female	VN047	mother	-	1000GP Ph3	Std/Std	-	T|T		A|A		T|T		0	0
HG02020	-	KHV	male	VN047	father	-	1000GP Ph3	Std/Std	-	T|T		A|A		T|T		0	0
HG02023	-	KHV	male	VN048	father	-	1000GP Ph3	Std/Std	-	T|T		A|A		T|T		0	0
HG02024	-	KHV	female	VN049	child	-	1000GP Ph3	Std/Std	-	T|T		A|A		T|T		0	0
HG02025	-	KHV	female	VN049	mother	-	1000GP Ph3	Std/Std	-	T|T		A|A		T|T		0	0
HG02026	-	KHV	male	VN049	father	-	1000GP Ph3	Std/Std	-	T|T		A|A		T|T		0	0
HG02028	-	KHV	female	VN050	mother	-	1000GP Ph3	Std/Std	-	T|T		A|A		T|T		0	0
HG02029	-	KHV	male	VN050	father	-	1000GP Ph3	Std/Std	-	T|T		A|A		T|T		0	0
HG02031	-	KHV	female	VN051	mother	-	1000GP Ph3	Std/Std	-	T|T		A|A		T|T		0	0
HG02032	-	KHV	male	VN051	father	-	1000GP Ph3	Std/Std	-	T|T		A|A		T|T		0	0
HG02035	-	KHV	male	VN052	father	-	1000GP Ph3	Std/Std	-	T|T		A|A		T|T		0	0
HG02040	-	KHV	male	VN054	father	-	1000GP Ph3	Std/Std	-	T|T		A|A		T|T		0	0
HG02046	-	KHV	female	VN056	mother/sibling:HG02067	-	1000GP Ph3	Std/Inv	-	T|C	2|4	A|G	2|3	T|C	3|2	0	0
HG02047	-	KHV	male	VN056	father	-	1000GP Ph3	Std/Std	-	T|T		A|A		T|T		0	0
HG02048	-	KHV	female	VN057	unrelated	-	1000GP Ph3	Std/Std	-	T|T		A|A		T|T		0	0
HG02049	-	KHV	female	VN058	unrelated	-	1000GP Ph3	Std/Std	-	T|T		A|A		T|T		0	0
HG02050	-	KHV	male	VN059	unrelated	-	1000GP Ph3	Std/Std	-	T|T		A|A		T|T		0	0
HG02057	-	KHV	female	VN060	mother	-	1000GP Ph3	Std/Inv	-	T|C	3|14	A|G	11|5	T|C	5|9	0	0
HG02058	-	KHV	male	VN060	father	-	1000GP Ph3	Std/Std	-	T|T		A|A		T|T		0	0
HG02060	-	KHV	female	VN061	mother	-	1000GP Ph3	Std/Std	-	T|T		A|A		T|T		0	0
HG02061	-	KHV	male	VN061	father	-	1000GP Ph3	Std/Std	-	T|T		A|A		T|T		0	0
HG02064	-	KHV	male	VN062	father	-	1000GP Ph3	Std/Std	-	T|T		A|A		T|T		0	0
HG02067	-	KHV	male	VN063	father/sibling:HG02046	-	1000GP Ph3	Std/Inv	-	T|C	0|3	A|G	3|2	T|C	3|2	0	0
HG02069	-	KHV	female	VN064	mother	-	1000GP Ph3	Std/Std	-	T|T		A|A		T|T		0	0
HG02070	-	KHV	male	VN064	father	-	1000GP Ph3	Std/Std	-	T|T		A|A		T|T		0	0
HG02072	-	KHV	female	VN065	mother	-	1000GP Ph3	Std/Inv	-	T|C	7|2	A|G	9|3	T|C	12|8	0	0
HG02073	-	KHV	male	VN065	father	-	1000GP Ph3	Std/Std	-	T|T		A|A		T|T		0	0
HG02075	-	KHV	female	VN066	mother	-	1000GP Ph3	Std/Std	-	T|T		A|A		T|T		0	0
HG02076	-	KHV	male	VN066	father	-	1000GP Ph3	Std/Std	-	T|T		A|A		T|T		0	0
HG02078	-	KHV	female	VN067	mother	-	1000GP Ph3	Std/Std	-	T|T		A|A		T|T		0	0
HG02079	-	KHV	male	VN067	father	-	1000GP Ph3	Std/Std	-	T|T		A|A		T|T		0	0
HG02081	-	KHV	female	VN068	mother	-	1000GP Ph3	Std/Std	-	T|T		A|A		T|T		0	0
HG02082	-	KHV	male	VN068	father	-	1000GP Ph3	Std/Std	-	T|T		A|A		T|T		0	0
HG02084	-	KHV	female	VN069	mother	-	1000GP Ph3	Std/Std	-	T|T		A|A		T|T		0	0
HG02085	-	KHV	male	VN069	father	-	1000GP Ph3	Std/Std	-	T|T		A|A		T|T		0	0
HG02086	-	KHV	female	VN070	unrelated	-	1000GP Ph3	Std/Std	-	T|T		A|A		T|T		0	0
HG02087	-	KHV	female	VN071	unrelated	-	1000GP Ph3	Std/Std	-	T|T		A|A		T|T		0	0
HG02088	-	KHV	male	VN072	unrelated	-	1000GP Ph3	Std/Inv	-	T|C	3|2	A|G	4|6	T|C	3|1	0	0
HG02113	-	KHV	female	VN073	unrelated	-	1000GP Ph3	Std/Std	-	T|T		A|A		T|T		0	0
HG02116	-	KHV	male	VN074	father	-	1000GP Ph3	Std/Std	-	T|T		A|A		T|T		0	0
HG02121	-	KHV	female	VN076	mother	-	1000GP Ph3	Std/Std	-	T|T		A|A		T|T		0	0
HG02122	-	KHV	male	VN076	father	-	1000GP Ph3	Std/Std	-	T|T		A|A		T|T		0	0
HG02127	-	KHV	female	VN078	mother	-	1000GP Ph3	Std/Std	-	T|T		A|A		T|T		0	0
HG02128	-	KHV	male	VN078	father	-	1000GP Ph3	Std/Std	-	T|T		A|A		T|T		0	0
HG02130	-	KHV	female	VN079	mother	-	1000GP Ph3	Std/Std	-	T|T		A|A		T|T		0	0
HG02131	-	KHV	male	VN079	father	-	1000GP Ph3	Std/Std	-	T|T		A|A		T|T		0	0
HG02133	-	KHV	female	VN080	mother	-	1000GP Ph3	Std/Std	-	T|T		A|A		T|T		0	0
HG02134	-	KHV	male	VN080	father	-	1000GP Ph3	Std/Std	-	T|T		A|A		T|T		0	0
HG02136	-	KHV	female	VN081	mother	-	1000GP Ph3	Std/Std	-	T|T		A|A		T|T		0	0
HG02137	-	KHV	male	VN081	father	-	1000GP Ph3	Std/Inv	-	T|C	7|4	A|G	3|6	T|C	5|2	0	0
HG02138	-	KHV	male	VN082	unrelated	-	1000GP Ph3	Std/Inv	-	T|C	7|10	A|G	10|7	T|C	2|3	0	0
HG02139	-	KHV	female	VN083	unrelated	-	1000GP Ph3	Std/Std	-	T|T		A|A		T|T		0	0
HG02140	-	KHV	female	VN084	unrelated	-	1000GP Ph3	Std/Std	-	T|T		A|A		T|T		0	0
HG02141	-	KHV	male	VN085	unrelated	-	1000GP Ph3	Std/Std	-	T|T		A|A		T|T		0	0
HG02142	-	KHV	female	VN086	unrelated	-	1000GP Ph3	Std/Std	-	T|T		A|A		T|T		0	0
HG02512	-	KHV	male	VN087	father	-	1000GP Ph3	Std/Std	-	T|T		A|A		T|T		0	0
HG02513	-	KHV	female	VN087	mother	-	1000GP Ph3	Std/Std	-	T|T		A|A		T|T		0	0
HG02521	-	KHV	male	VN090	father	-	1000GP Ph3	Std/Std	-	T|T		A|A		T|T		0	0
HG02522	-	KHV	female	VN090	mother	-	1000GP Ph3	Std/Inv	-	T|C	14|9	A|G	9|9	T|C	5|3	0	0
SSM001	SS6002734	Malay	female	-	unrelated	-	SSMP	Std/Std	-	T|T		A|A		T|T		-	-
SSM002	SS6002735	Malay	female	-	unrelated	-	SSMP	Std/Std	-	T|T		A|A		T|T		-	-
SSM003	SS6002736	Malay	male	-	unrelated	-	SSMP	Std/Std	-	T|T		A|A		T|T		-	-
SSM004	SS6002737	Malay	female	-	unrelated	-	SSMP	Std/Inv	-	T|C		A|G		C|T		-	-
SSM005	SS6002738	Malay	female	-	unrelated	-	SSMP	Std/Std	-	T|T		A|A		T|T		-	-
SSM006	SS6002739	Malay	female	-	unrelated	-	SSMP	Std/Std	-	T|T		A|A		T|T		-	-
SSM007	SS6002740	Malay	female	-	unrelated	-	SSMP	Std/Std	-	T|T		A|A		T|T		-	-
SSM008	SS6002741	Malay	male	-	unrelated	-	SSMP	Std/Std	-	T|T		A|A		T|T		-	-
SSM009	SS6002742	Malay	female	-	unrelated	-	SSMP	Std/Std	-	T|T		A|A		T|T		-	-
SSM010	SS6002743	Malay	female	-	unrelated	-	SSMP	Std/Std	-	T|T		A|A		T|T		-	-
SSM011	SS6002744	Malay	female	-	unrelated	-	SSMP	Std/Std	-	T|T		A|A		T|T		-	-
SSM012	SS6002745	Malay	female	-	unrelated	-	SSMP	Std/Std	-	T|T		A|A		T|T		-	-
SSM013	SS6002746	Malay	female	-	unrelated	-	SSMP	Std/Std	-	T|T		A|A		T|T		-	-
SSM014	SS6002747	Malay	female	-	unrelated	-	SSMP	Std/Std	-	T|T		A|A		T|T		-	-
SSM015	SS6002748	Malay	female	-	unrelated	-	SSMP	Std/Std	-	T|T		A|A		T|T		-	-
SSM016	SS6002749	Malay	male	-	unrelated	-	SSMP	Std/Std	-	T|T		A|A		T|T		-	-
SSM017	SS6002750	Malay	male	-	unrelated	-	SSMP	Std/Std	-	T|T		A|A		T|T		-	-
SSM018	SS6002751	Malay	male	-	unrelated	-	SSMP	Std/Std	-	T|T		A|A		T|T		-	-
SSM019	SS6002752	Malay	female	-	unrelated	-	SSMP	Std/Std	-	T|T		A|A		T|T		-	-
SSM020	SS6002753	Malay	female	-	unrelated	-	SSMP	Std/Inv	-	T|C		G|A		C|T		-	-
SSM021	SS6002754	Malay	male	-	unrelated	-	SSMP	Std/Std	-	T|T		A|A		T|T		-	-
SSM022	SS6002755	Malay	female	-	unrelated	-	SSMP	Std/Std	-	T|T		A|A		T|T		-	-
SSM023	SS6002756	Malay	female	-	unrelated	-	SSMP	Std/Std	-	T|T		A|A		T|T		-	-
SSM024	SS6002757	Malay	male	-	unrelated	-	SSMP	Std/Std	-	T|T		A|A		T|T		-	-
SSM025	SS6002758	Malay	female	-	unrelated	-	SSMP	Std/Std	-	T|T		A|A		T|T		-	-
SSM026	SS6002759	Malay	female	-	unrelated	-	SSMP	Std/Std	-	T|T		A|A		T|T		-	-
SSM027	SS6002760	Malay	male	-	unrelated	-	SSMP	Std/Std	-	T|T		A|A		T|T		-	-
SSM028	SS6002761	Malay	female	-	unrelated	-	SSMP	Std/Inv	-	T|C		G|A		T|C		-	-
SSM029	SS6002762	Malay	female	-	unrelated	-	SSMP	Std/Std	-	T|T		A|A		T|T		-	-
SSM030	SS6002763	Malay	male	-	unrelated	-	SSMP	Std/Std	-	T|T		A|A		T|T		-	-
SSM031	SS6002764	Malay	male	-	unrelated	-	SSMP	Std/Std	-	T|T		A|A		T|T		-	-
SSM032	SS6002765	Malay	male	-	unrelated	-	SSMP	Std/Std	-	T|T		A|A		T|T		-	-
SSM033	SS6002766	Malay	female	-	unrelated	-	SSMP	Std/Std	-	T|T		A|A		T|T		-	-
SSM034	SS6002767	Malay	male	-	unrelated	-	SSMP	Std/Std	-	T|T		A|A		T|T		-	-
SSM035	SS6002768	Malay	female	-	unrelated	-	SSMP	Std/Inv	-	T|C		G|A		T|C		-	-
SSM036	SS6002769	Malay	female	-	unrelated	-	SSMP	Std/Std	-	T|T		A|A		T|T		-	-
SSM037	SS6002770	Malay	male	-	unrelated	-	SSMP	Std/Std	-	T|T		A|A		T|T		-	-
SSM038	SS6002771	Malay	female	-	unrelated	-	SSMP	Std/Std	-	T|T		A|A		T|T		-	-
SSM039	SS6002772	Malay	female	-	unrelated	-	SSMP	Std/Std	-	T|T		A|A		T|T		-	-
SSM040	SS6002773	Malay	female	-	unrelated	-	SSMP	Std/Std	-	T|T		A|A		T|T		-	-
SSM041	SS6002774	Malay	female	-	unrelated	-	SSMP	Std/Std	-	T|T		A|A		T|T		-	-
SSM042	SS6002775	Malay	male	-	unrelated	-	SSMP	Std/Std	-	T|T		A|A		T|T		-	-
SSM043	SS6002776	Malay	female	-	unrelated	-	SSMP	Std/Std	-	T|T		A|A		T|T		-	-
SSM044	SS6002777	Malay	female	-	unrelated	-	SSMP	Std/Std	-	T|T		A|A		T|T		-	-
SSM045	SS6002778	Malay	female	-	unrelated	-	SSMP	Std/Std	-	T|T		A|A		T|T		-	-
SSM046	SS6002779	Malay	male	-	unrelated	-	SSMP	Std/Std	-	T|T		A|A		T|T		-	-
SSM047	SS6002780	Malay	female	-	unrelated	-	SSMP	Std/Inv	-	C|T		A|G		C|T		-	-
SSM049	SS6002782	Malay	female	-	unrelated	-	SSMP	Std/Std	-	T|T		A|A		T|T		-	-
SSM050	SS6002783	Malay	male	-	unrelated	-	SSMP	Std/Inv	-	C|T		A|G		C|T		-	-
SSM052	SS6002785	Malay	female	-	unrelated	-	SSMP	Std/Std	-	T|T		A|A		T|T		-	-
SSM053	SS6002786	Malay	male	-	unrelated	-	SSMP	Std/Std	-	T|T		A|A		T|T		-	-
SSM055	SS6002788	Malay	male	-	unrelated	-	SSMP	Std/Std	-	T|T		A|A		T|T		-	-
SSM056	SS6002789	Malay	female	-	unrelated	-	SSMP	Std/Std	-	T|T		A|A		T|T		-	-
SSM057	SS6002790	Malay	female	-	unrelated	-	SSMP	Std/Std	-	T|T		A|A		T|T		-	-
SSM058	SS6002791	Malay	male	-	unrelated	-	SSMP	Std/Std	-	T|T		A|A		T|T		-	-
SSM059	SS6002792	Malay	female	-	unrelated	-	SSMP	Std/Std	-	T|T		A|A		T|T		-	-
SSM061	SS6002794	Malay	female	-	unrelated	-	SSMP	Std/Std	-	T|T		A|A		T|T		-	-
SSM062	SS6002795	Malay	male	-	unrelated	-	SSMP	Std/Std	-	T|T		A|A		T|T		-	-
SSM063	SS6002796	Malay	female	-	unrelated	-	SSMP	Std/Std	-	T|T		A|A		T|T		-	-
SSM064	SS6002797	Malay	female	-	unrelated	-	SSMP	Std/Std	-	T|T		A|A		T|T		-	-
SSM065	SS6002798	Malay	female	-	unrelated	-	SSMP	Std/Std	-	T|T		A|A		T|T		-	-
SSM066	SS6002799	Malay	female	-	unrelated	-	SSMP	Std/Std	-	T|T		A|A		T|T		-	-
SSM067	SS6002800	Malay	male	-	unrelated	-	SSMP	Std/Std	-	T|T		A|A		T|T		-	-
SSM068	SS6002801	Malay	female	-	unrelated	-	SSMP	Std/Std	-	T|T		A|A		T|T		-	-
SSM069	SS6002802	Malay	female	-	unrelated	-	SSMP	Std/Std	-	T|T		A|A		T|T		-	-
SSM070	SS6002803	Malay	female	-	unrelated	-	SSMP	Std/Std	-	T|T		A|A		T|T		-	-
SSM071	SS6002804	Malay	female	-	unrelated	-	SSMP	Std/Inv	-	T|C		G|A		T|C		-	-
SSM072	SS6002805	Malay	male	-	unrelated	-	SSMP	Std/Std	-	T|T		A|A		T|T		-	-
SSM073	SS6002806	Malay	female	-	unrelated	-	SSMP	Std/Std	-	T|T		A|A		T|T		-	-
SSM074	SS6002807	Malay	male	-	unrelated	-	SSMP	Std/Std	-	T|T		A|A		T|T		-	-
SSM075	SS6002808	Malay	male	-	unrelated	-	SSMP	Std/Std	-	T|T		A|A		T|T		-	-
SSM076	SS6002809	Malay	male	-	unrelated	-	SSMP	Std/Std	-	T|T		A|A		T|T		-	-
SSM077	SS6002810	Malay	male	-	unrelated	-	SSMP	Std/Std	-	T|T		A|A		T|T		-	-
SSM078	SS6002811	Malay	male	-	unrelated	-	SSMP	Std/Std	-	T|T		A|A		T|T		-	-
SSM079	SS6002812	Malay	male	-	unrelated	-	SSMP	Std/Std	-	T|T		A|A		T|T		-	-
SSM080	SS6002813	Malay	male	-	unrelated	-	SSMP	Std/Std	-	T|T		A|A		T|T		-	-
SSM081	SS6002814	Malay	male	-	unrelated	-	SSMP	Std/Std	-	T|T		A|A		T|T		-	-
SSM082	SS6002815	Malay	male	-	unrelated	-	SSMP	Std/Std	-	T|T		A|A		T|T		-	-
SSM083	SS6002816	Malay	male	-	unrelated	-	SSMP	Std/Std	-	T|T		A|A		T|T		-	-
SSM084	SS6002817	Malay	male	-	unrelated	-	SSMP	Std/Std	-	T|T		A|A		T|T		-	-
SSM085	SS6002818	Malay	male	-	unrelated	-	SSMP	Std/Std	-	T|T		A|A		T|T		-	-
SSM086	SS6002819	Malay	female	-	unrelated	-	SSMP	Std/Std	-	T|T		A|A		T|T		-	-
SSM087	SS6002820	Malay	female	-	unrelated	-	SSMP	Std/Std	-	T|T		A|A		T|T		-	-
SSM088	SS6002821	Malay	male	-	unrelated	-	SSMP	Std/Std	-	T|T		A|A		T|T		-	-
SSM089	SS6002822	Malay	male	-	unrelated	-	SSMP	Std/Std	-	T|T		A|A		T|T		-	-
SSM090	SS6002823	Malay	male	-	unrelated	-	SSMP	Std/Std	-	T|T		A|A		T|T		-	-
SSM091	SS6002824	Malay	male	-	unrelated	-	SSMP	Std/Std	-	T|T		A|A		T|T		-	-
SSM092	SS6002825	Malay	male	-	unrelated	-	SSMP	Std/Std	-	T|T		A|A		T|T		-	-
SSM093	SS6002826	Malay	male	-	unrelated	-	SSMP	Std/Std	-	T|T		A|A		T|T		-	-
SSM094	SS6002827	Malay	male	-	unrelated	-	SSMP	Std/Std	-	T|T		A|A		T|T		-	-
SSM095	SS6002828	Malay	male	-	unrelated	-	SSMP	Std/Std	-	T|T		A|A		T|T		-	-
SSM096	SS6002829	Malay	male	-	unrelated	-	SSMP	Std/Std	-	T|T		A|A		T|T		-	-
SSM097	SS6002830	Malay	male	-	unrelated	-	SSMP	Std/Std	-	T|T		A|A		T|T		-	-
SSM098	SS6002831	Malay	male	-	unrelated	-	SSMP	Std/Std	-	T|T		A|A		T|T		-	-
SSM099	SS6002832	Malay	male	-	unrelated	-	SSMP	Std/Std	-	T|T		A|A		T|T		-	-
SSM100	SS6002833	Malay	male	-	unrelated	-	SSMP	Std/Std	-	T|T		A|A		T|T		-	-
HG03585	-	BEB	male	BD4	father	-	1000GP Ph3	Std/Inv	-	T|C	3|3	G|A	3|1	T|C	5|4	-	-
NA19749	-	MXL	female	M024	mother	-	1000GP Ph1	Std/Inv	-	T|C	1|2	G|A	1|2	T|C	2|2	0	0
