# Supplementary material for: Functional Impact and Evolution of a Novel Human Polymorphic Inversion That Disrupts a Gene and Creates a Fusion Transcript
Source: PLoS Genet. 2015 Oct 1;11(10):e1005495. doi: 10.1371/journal.pgen.1005495 (PMC4591017; doi:10.1371/journal.pgen.1005495)
Supplement: S2 Table — Sequences located inside the inverted fragment are shown in red. (XLSX) [file pgen.1005495.s007.xlsx]

## Sheet: S2
S2 Table. Breakpoint sequences used to detect reads spanning inversion breakpoints. Sequences located inside the inverted fragment are shown in red.
Orientation	Breakpoint	Sequence
Std	BP1 (AB)	CAGAGAATTTGGTTTCAAATAATTTTTTGATTTCTGACAATTATTTACTCAGAAGTTATTCAGGAGTATGTTTTCCATGCAATTGTGTAGTTTTGAGTTA
Std	BP2 (CD)	CCACTGCGCCCAGCTTTGCTAAGGATTTTTACATCAATGTTTGTGAAGGATATTGGCCTGAAGTTTTCTTTCTTTCTTTTTTTTTTTTTTTGAGACAGAG
Inv	BP1 (AC)	CAGAGAATTTGGTTTCAAATAATTTTTTGATTTCTGACAATTATTTACTCTCCTTCACAAACATTGATGTAAAAATCCTTAGCAAGGCTGGGCGCAGTGG
Inv	BP2 (BD)	TAACTCAAAACTACACAATTGCATGGAAAACATACTCCTGAATAACTTCTTATTGGCCTGAAGTTTTCTTTCTTTCTTTTTTTTTTTTTGAGACAGAGTT
