# Supplementary material for: Functional Impact and Evolution of a Novel Human Polymorphic Inversion That Disrupts a Gene and Creates a Fusion Transcript
Source: PLoS Genet. 2015 Oct 1;11(10):e1005495. doi: 10.1371/journal.pgen.1005495 (PMC4591017; doi:10.1371/journal.pgen.1005495)
Supplement: S3 Table — R 2 represents the fraction of ZNF257 gene expression variation in the qPCR analysis that can be explained by the inversion and several candidate eQTLs across either all the samples (Std/Std, Std/Inv and Inv/Inv) or Std homozygotes only assuming an additive model. (XLSX) [file pgen.1005495.s008.xlsx]

## Sheet: S3
S3 Table. Effect of different genetic variants in ZNF257 gene expression. R2 represents the fraction of ZNF257 gene expression variation in the qPCR analysis that can be explained by the inversion and several candidate eQTLs across either all the samples (Std/Std, Std/Inv and Inv/Inv) or Std homozygotes only assuming an additive model.
	All samples		Std/Std
Variant1	R2	Slope	R2	Slope
HsInv0379	0.276324	-0.435644	NA	NA
rs7248898	0.0481417	-0.157643	0.197583	0.518061
rs7257051	0.0295421	-0.133173	0.197583	0.518061
rs8113700	0.0295421	-0.133173	0.197583	0.518061
rs17554725	0.0295421	-0.133173	0.197583	0.518061
rs1912576	0.0270393	-0.113204	0.0979302	0.263968
rs8105767	0.00531801	-0.0476279	0.132607	0.261389
rs7343144	0.00203019	-0.0318694	0.156324	0.341744
rs1830173	0.00203019	-0.0318694	0.156324	0.341744
rs420218	0.00203019	-0.0318694	0.156324	0.341744
rs387604	0.00203019	-0.0318694	0.156324	0.341744
rs62112446	0.00203019	-0.0318694	0.156324	0.341744
rs7253425	0.00203019	-0.0318694	0.156324	0.341744
rs3813591	0.00203019	-0.0318694	0.156324	0.341744
1 SNPs included in the analysis were identified as eQTLs of ZNF257 in two different datasets: European lymphoblastoid cell lines in GEUVADIS [36] and in three or more tissues of the GTEx project [37].
