# Supplementary material for: Functional Impact and Evolution of a Novel Human Polymorphic Inversion That Disrupts a Gene and Creates a Fusion Transcript
Source: PLoS Genet. 2015 Oct 1;11(10):e1005495. doi: 10.1371/journal.pgen.1005495 (PMC4591017; doi:10.1371/journal.pgen.1005495)
Supplement: S5 Table — Genes in boldface were also tested by quantitative PCR (qPCR) and those in chromosome Y were excluded. (XLSX) [file pgen.1005495.s010.xlsx]

## Sheet: S5
S5 Table. Differentially expressed genes in the RNA-Seq analysis (FDR < 0.1). Genes in boldface were also tested by quantitative PCR (qPCR) and those in chromosome Y were excluded.
Gene name	Ensembl ID	Fold Change	P	FDR
Protein-coding genes
NCF2	ENSG00000116701	-1.86144	6.35353e-11	7.61025e-07
CAMK4	ENSG00000152495	1.84303	4.16065e-10	1.66121e-06
APP	ENSG00000142192	-1.90718	3.9076e-10	1.66121e-06
CDCP1	ENSG00000163814	-1.8648	1.98623e-09	5.94778e-06
LOXL3	ENSG00000115318	1.78241	6.2526e-09	1.28111e-05
TDRD15	ENSG00000218819	1.68589	6.41734e-09	1.28111e-05
BCL11A	ENSG00000119866	1.81134	1.81007e-08	2.40901e-05
CD276	ENSG00000103855	-1.74392	4.24489e-08	4.6223e-05
GPR183	ENSG00000169508	1.6888	1.05168e-07	0.000103006
SPSB2	ENSG00000111671	-1.64576	4.86588e-07	0.000416311
AUTS2	ENSG00000158321	1.68532	9.87218e-07	0.000788326
PBX3	ENSG00000167081	-1.6015	1.33187e-06	0.000997069
IER3	ENSG00000137331	-1.64307	1.81587e-06	0.00122849
EPHB1	ENSG00000154928	-1.66869	1.84612e-06	0.00122849
CMKLR1	ENSG00000174600	1.66109	2.35713e-06	0.00141169
GFPT1	ENSG00000198380	-1.27902	2.26256e-06	0.00141169
NETO1	ENSG00000166342	-1.5133	3.64291e-06	0.00207785
PNMAL1	ENSG00000182013	1.43209	4.4705e-06	0.00232816
ZNF793	ENSG00000188227	-1.63471	4.41586e-06	0.00232816
PTGS1	ENSG00000095303	-1.62374	7.0687e-06	0.00352787
LMCD1	ENSG00000071282	1.55906	1.49474e-05	0.00716158
PLA2G16	ENSG00000176485	-1.47981	1.63672e-05	0.00726098
PDCD4	ENSG00000150593	1.46311	1.73863e-05	0.00743761
PHTF1	ENSG00000116793	-1.4069	1.89599e-05	0.00757005
ITPR2	ENSG00000123104	-1.54007	1.85909e-05	0.00757005
ITGA3	ENSG00000005884	1.57071	2.41066e-05	0.00931448
CARD9	ENSG00000187796	-1.5675	2.78717e-05	0.0104327
AKAP6	ENSG00000151320	1.47838	3.01353e-05	0.0109382
CD300LB	ENSG00000178789	-1.47119	3.14871e-05	0.0110927
POU2AF1	ENSG00000110777	1.3151	3.51411e-05	0.0113762
CD84	ENSG00000066294	-1.38539	3.45819e-05	0.0113762
KCTD14	ENSG00000151364	-1.47156	3.42416e-05	0.0113762
FRMD4A	ENSG00000151474	-1.5227	4.23732e-05	0.0133565
TUBB2B	ENSG00000137285	1.51331	5.39146e-05	0.0165587
SIT1	ENSG00000137078	-1.31991	9.26554e-05	0.0270689
HPCAL1	ENSG00000115756	-1.41783	0.000110832	0.0310715
MYO1B	ENSG00000128641	-1.45246	0.000111544	0.0310715
SEPT10	ENSG00000186522	1.49078	0.000122092	0.0332369
RIN3	ENSG00000100599	-1.50566	0.00013061	0.0347656
SLC25A23	ENSG00000125648	1.29631	0.000139946	0.0364408
P2RX5	ENSG00000083454	1.49027	0.000189234	0.0482265
NEFH	ENSG00000100285	-1.36818	0.000220802	0.0545052
TRPS1	ENSG00000104447	-1.43875	0.00022836	0.0547059
BTBD2	ENSG00000133243	1.24321	0.000236078	0.0554459
STAG3	ENSG00000066923	1.44795	0.000305866	0.0703155
CCDC74A	ENSG00000163040	1.41686	0.000311131	0.0703155
GCNT3	ENSG00000140297	-1.38409	0.00031862	0.0706745
CACNB2	ENSG00000165995	-1.46983	0.000356957	0.0777388
NAMPT	ENSG00000105835	-1.22513	0.000367009	0.0785007
PDE4D	ENSG00000113448	1.41448	0.000401465	0.0829094
ZC3H12C	ENSG00000149289	-1.3555	0.000400799	0.0829094
ITPR1	ENSG00000150995	-1.43439	0.000410042	0.0832456
PIK3R5	ENSG00000141506	1.45946	0.000426963	0.0838388
COCH	ENSG00000100473	-1.44147	0.000422586	0.0838388
MGAT5	ENSG00000152127	1.42703	0.000512513	0.0974426
DUSP4	ENSG00000120875	-1.4535	0.000510027	0.0974426
Non-coding RNAs
SNHG5	ENSG00000203875	4.021	2.40562e-19	8.33547e-16
RP11-343H5.4	ENSG00000224114	8.67144	1.05154e-13	1.82179e-10
RP11-356M20.1	ENSG00000259674	-2.53606	1.40457e-07	0.000162228
RP11-706O15.3	ENSG00000234449	-4.94756	6.37647e-07	0.000552361
LINC00462	ENSG00000233610	-3.97539	1.13662e-06	0.000787678
RP11-713C5.1	ENSG00000265579	-4.13296	2.1334e-06	0.00123204
DUSP5P1	ENSG00000183929	4.32302	5.03331e-06	0.00249149
LINC00176	ENSG00000196421	-3.12756	8.22042e-06	0.00356047
IGKV3D-20	ENSG00000211625	3.8349	2.66952e-05	0.0102777
IGHE	ENSG00000211891	3.73536	3.46829e-05	0.0120176
RP11-1D12.2	ENSG00000254006	-3.1489	5.69857e-05	0.0164546
IGLV2-8	ENSG00000211671	-3.66619	5.40395e-05	0.0164546
RP11-588H23.3	ENSG00000258168	3.44702	8.91272e-05	0.0237558
IGHV1-58	ENSG00000211968	3.38733	0.000118647	0.0268042
RP11-69E11.4	ENSG00000182109	-2.40734	0.000123771	0.0268042
IGHV5-51	ENSG00000211966	-2.65796	0.00012206	0.0268042
RP11-1166P10.5	ENSG00000198229	3.36437	0.00013868	0.0282663
RP11-958N24.2	ENSG00000227827	-3.31038	0.000175905	0.0338617
CDC20P1	ENSG00000231007	-3.22093	0.000267032	0.0486981
IGLV1-40	ENSG00000211653	-2.43371	0.000322685	0.053243
RP11-7I15.3	ENSG00000254829	-3.05155	0.000316443	0.053243
NUS1P2	ENSG00000234685	-3.06184	0.000339436	0.0534612
IGHV3-32	ENSG00000254289	2.97279	0.000479494	0.0722369
RNF144A-AS1	ENSG00000228203	2.83253	0.000536426	0.0774465
RP11-706O15.5	ENSG00000205663	2.84222	0.00072428	0.0990154
AP001007.1	ENSG00000203306	-2.14591	0.000759235	0.0990154
IGLC6	ENSG00000222037	-2.9089	0.000771548	0.0990154
