# Supplementary material for: Functional Impact and Evolution of a Novel Human Polymorphic Inversion That Disrupts a Gene and Creates a Fusion Transcript
Source: PLoS Genet. 2015 Oct 1;11(10):e1005495. doi: 10.1371/journal.pgen.1005495 (PMC4591017; doi:10.1371/journal.pgen.1005495)
Supplement: S6 Table — Linear regression has been used for continuous variables and logistic regression to test the association between the inversion and positivity for anti-CCP antibody, rheumatoid factor, antinuclear antibodies and their fluorescent patterns. Beta corresponds to the fitted regression coefficients (per allele) and SE to their standard errors. The phenotype with the lower P-value is indicated in italics. (XLSX) [file pgen.1005495.s011.xlsx]

## Sheet: S6
S6 Table. Results of the regression analysis between inversion genotypes and phenotypic traits in the Nagahama cohort. Linear regression has been used for continuous variables and logistic regression to test the association between the inversion and positivity for anti-CCP antibody, rheumatoid factor, antinuclear antibodies and their fluorescent patterns. Beta corresponds to the fitted regression…
Phenotype group	Phenotype	Disease	Beta	SE	P
Linear regression analysis
Hematological	White blood cells (WBC)	Immune system disorders	-0.0470777	0.0814537	0.56332
Hematological	Red blood cells (RBC)	Anemia and red bood cell production	-0.148231	0.0707055	0.0361088
Hematological	Hemoglobin	Anemia	-0.0202796	0.0641348	0.751867
Hematological	Hematocrit	Anemia	-0.0297687	0.0666132	0.654981
Hematological	Platelets	Bleeding disorders and other conditions	-0.0819	0.0809905	0.311971
Hematological	Eosinophils	Immune system disorders	0.0108435	0.0823469	0.895244
Hematological	Neutrophils	Immune system disorders	0.0792936	0.082961	0.339238
Hematological	Basophils	Immune system disorders	0.00676689	0.0813064	0.933675
Hematological	Lymphocytes	Immune system disorders	-0.094037	0.0826577	0.255332
Hematological	Monocytes	Immune system disorders	-0.000961645	0.0818483	0.990626
ImmunologIcal	anti-Chlamydia pneumoniae IgG	Infection with specific pathogen	0.134248	0.0816302	0.100137
ImmunologIcal	anti-Chlamydia pneumoniae IgA	Infection with specific pathogen	0.0929917	0.0820253	0.256994
ImmunologIcal	Mycoplasma pneumoniae	Infection with specific pathogen	0.0188643	0.0566567	0.739184
ImmunologIcal	High sensitive CRP	Inflammation/Cardiovascular disease	0.0409687	0.078762	0.602983
ImmunologIcal	Rheumatoid factor	Rheumatoid arthritis	0.0775096	0.0671033	0.248131
ImmunologIcal	Anti-CCP antibodies	Rheumatoid arthritis	-0.0273972	0.0587441	0.640969
ImmunologIcal	Antinuclear antibodies (ANA)	Autoimmune disorders	0.0231093	0.0656311	0.724776
ImmunologIcal	Non-specific IgE	Allergy	0.0297697	0.0806693	0.712124
Metabolic	Blood glucose	Diabetes	0.00713017	0.075816	0.925078
Metabolic	HbA1c	Diabetes	-0.0839787	0.0758541	0.268317
Metabolic	Insulin	Diabetes	-0.0351199	0.0829498	0.672037
Metabolic	Total cholesterol	Cardiovascular disease	0.0524573	0.0805301	0.514828
Metabolic	High-density lipoprotein cholesterol (HDL)	Cardiovascular disease	-0.0114125	0.0780061	0.88369
Metabolic	Low-density lipoprotein cholesterol (LDL)	Cardiovascular disease	0.0442425	0.0810489	0.585184
Metabolic	Triglycerides (TG)	Cardiovascular disease	0.021006	0.0761526	0.782685
Metabolic	Free fatty acids	Endocrinopathies	-0.115344	0.0805308	0.152142
Metabolic	Total protein	Kidney or liver disease	-0.0241475	0.0826298	0.770122
Metabolic	Albumin	Kidney or liver disease	0.0132302	0.078335	0.86589
Metabolic	Cholinesterase (ChE)	Pesticide exposure	0.00950546	0.0810655	0.906663
Metabolic	Aspartate aminotransferase (AST)	Liver disease	-0.0790466	0.0744783	0.288605
Metabolic	Alanine aminotransferase (ALT)	Liver disease	-0.0454887	0.0753994	0.546343
Metabolic	Gamma-glutamyl transpeptidase (γGTP)	Liver disease	-0.00924266	0.0697599	0.894602
Metabolic	Total bilirubin (T-bil)	Liver disease	-0.0688171	0.0802424	0.39116
Metabolic	Alkaline phosphatase (ALP)	Liver or bone disease	0.131494	0.0774941	0.0898108
Metabolic	Calcium (Ca)	Kidney or liver disease	-0.0761497	0.0821032	0.353733
Metabolic	Creatinin (Cre)	Kidney function	0.0472196	0.0577305	0.413448
Metabolic	B-type Natriuretic Peptide (BNP)	Heart failure	0.0929578	0.0726806	0.200979
Metabolic	Angiotensin-converting enzyme (ACE)	Sarcoidosis	-0.0554492	0.0827101	0.502641
Physical features	Height	-	0.00913331	0.0555192	0.869341
Physical features	Weight	-	-0.0822772	0.0680717	0.226864
Physical features	Body Mass Index (BMI)	-	-0.11597	0.0793858	0.144146
Physical features	Number of babies delivered	-	0.106218	0.0874068	0.2244
Physical features	Age of menarche	-	0.0917868	0.0921724	0.319436
Logistic regression analysis
Immunological	Anti-CCP antibodies (positive)	Rheumatoid arthritis	0.248627	0.591347	0.674163
Immunological	Rheumatoid factor (positive)	Rheumatoid arthritis	-1.05904e-13	33004.2	1
Immunological	Antinuclear antibodies (ANA) (positive)	Autoimmune disorders	0.148295	0.185633	0.42437
Immunological	ANA (homogeneous)	Autoimmune disorders	0.107514	0.200373	0.591564
Immunological	ANA (speckled)	Autoimmune disorders	0.21661	0.185629	0.243251
Immunological	ANA (nucleolar)	Autoimmune disorders	-0.439214	0.512066	0.391043
Immunological	ANA (discrete)	Autoimmune disorders	-14.7655	968.327	0.987834
Immunological	ANA (cytoplasmic)	Autoimmune disorders	0.0225286	0.720759	0.975065
