# Supplementary material for: Functional Impact and Evolution of a Novel Human Polymorphic Inversion That Disrupts a Gene and Creates a Fusion Transcript
Source: PLoS Genet. 2015 Oct 1;11(10):e1005495. doi: 10.1371/journal.pgen.1005495 (PMC4591017; doi:10.1371/journal.pgen.1005495)
Supplement: S7 Table — Primers were designed with the Primer3Plus program [88]. (XLSX) [file pgen.1005495.s012.xlsx]

## Sheet: S7
S7 Table. Primers and probes used in this work. Primers were designed with the Primer3Plus program [88].
Primer	Sequence	Target
Breakpoint isolation & sequencing
HsInv0379-A1	gtagaagctggtggggaggt
HsInv0379-A4	tctctgccaggttgggtatc
HsInv0379-B2	gccaggtcacctactataaaatgg
HsInv0379-C1	TCCACAGGCAGATGCAGTTA
HsInv0379-C5	ttctcacctgattgctgtgg
HsInv0379-D1	GGTTTTCTGGACGTGTTCTTG
Inversion genotyping
HsInv0379-A4	tctctgccaggttgggtatc	Inv BP1 (AC)
HsInv0379-C5	ttctcacctgattgctgtgg	Inv BP1 (AC) and Std BP2 (CD)
HsInv0379-D1	GGTTTTCTGGACGTGTTCTTG	Std BP2 (CD)
Real-time RT-PCRs
ZNF257-3	TGGACAGAAATCCTAAAGTGTGAA	ZNF257
ZNF257-4	GTTTCGCTCCAGTATGAAACATC
BCL11A-3	AGTCCTGAAGGGATACCAACC	BCL11A
BCL11A-4	GATGAGCCCAGCAGCTACAC
CACNB2-1	ACATTGCAGTTGGTGGTCCT	CACNB2
CACNB2-2	GGCCAAGGAGGTTTTACTGA
CAMK4-1	GACCTGAGGGCCAATGTTACT	CAMK4
CAMK4-2	TAGGCTTCTTTGGGCATGTT
CD276-1	ATCATGTTCAGCCCTGCTTC	CD276
CD276-2	AGTGCCCTGTCTTCACTTGG
CD300LB-1	TCCCTCAACCATACAGCACA	CD300LB
CD300LB-2	GAGGGCAGTAACGAAAACCA
GCNT3-3	GGGTGAATGCTGCTTGTTCT	GCNT3
GCNT3-4	CCTCCTTCACTCTCCCTATCAC
NCF2-1	gcactcagagcaagaaacagg	NCF2
NCF2-2	GAGATGGGGACAGGTGAATG
NFATC1-1	CAGCAGGGGTATGCTGACTT	NFATC1
NFATC1-2	CCTGCTTTCCTTCTTGTTGG
PIK3R5-1	CACAGAGGAGGGGACTGAAC	PIK3R5
PIK3R5-2	GGCTGAGCCTACCCCTTACT
SNHG5-1	GTCAGTCACATTCGACATTCATT	SNHG5
SNHG5-2	TTTTAACAGTGAACAGCGTTCTG
ACTB-3	CTGGAACGGTGAAGGTGACA	ACTB
ACTB-4	GGGAGAGGACTGGGCCATT
POLR2F-1	CTTTGATGATGTGGAGGAGGA	POLR2F
POLR2F-2	TTGGTCATGTATGGTGTGGTG
RT-PCR
ZNF257-5	CTGGTCTGTGTCCTCTTCTCCT	Fusion transcript
HsInv0379-FT1	gccacttacttccagtcctacg
TaqMan SNP genotyping
Primer_F	GTCTATTTTACCAGATAGTTTGTTTTAAGTGTATGG	rs148316037
Primer_R	CCATAAGCAGCGCATTAAAACCTAA
Probe_1 (VIC)	ATTAGCAAAATGTAAAATT
Probe_2 (FAM)	AAATTAGCAAAATATAAAATT
